# Supplementary material for: Do choosing wisely recommendations about low-value care target income-generating treatments provided by members? A content analysis of 1293 recommendations
Source: BMC Health Serv Res. 2019 Nov 11;19:707. doi: 10.1186/s12913-019-4576-1 (PMC6844045; doi:10.1186/s12913-019-4576-1)
Supplement: Supplementary file 3 — Additional file 3. Coding of all recommendations. [file 12913_2019_4576_MOESM3_ESM.xlsx]

## Sheet: Appendix 3
Additional file 3. Coding of all recommendations
Society	Country	Category of society	Recommendation	Test or Treatment	Don't or Do	Alternative provided or not	Wording	Other	Income-generating treatments	Recommendations that apply to members
Australasian Faculty of Occupational and Environmental Medicine	Australia	Medical	Do not prescribe opioids for the treatment of acute or chronic pain without assessing the patient’s clinical condition, potential side effects, alternative analgesic options, work status, and capacity to perform safety-critical activities such as driving a motor vehicle	Treatment	Don't	No alternative	Qualified	.	Non-income-generating	Members
Australasian Faculty of Occupational and Environmental Medicine	Australia	Medical	Do not certify a patient as totally unfit for work unless the work absence is clinically necessary and the patient is unfit for suitable alternative or restricted duties	Treatment	Don't	No alternative	Qualified	.	Non-income-generating	Members
Australasian Faculty of Occupational and Environmental Medicine	Australia	Medical	Do not order X-rays or other imaging for acute non-specific low back pain, unless there are red flags or other clinical reasons to suspect serious spinal pathology	Test	Don't	No alternative	Qualified	.
Australasian Faculty of Occupational and Environmental Medicine	Australia	Medical	Do not repeat chest X-rays when screening asbestos-exposed workers unless clinically indicated	Test	Don't	No alternative	Qualified	.
Australasian Faculty of Occupational and Environmental Medicine	Australia	Medical	Do not request low back X-rays or other forms of low back imaging as part of a routine preplacement medical examination	Test	Don't	No alternative	Unqualified	.
Australasian Faculty of Rehabilitation Medicine	Australia	Medical	Do not routinely use splinting for prevention and/or management of contractures after stroke	Treatment	Don't	No alternative	Qualified	.	Non-income-generating	Members
Australasian Faculty of Rehabilitation Medicine	Australia	Medical	Do not prescribe spinal orthotics or bed rest for patients with non-specific low back pain	Treatment	Don't	No alternative	Unqualified	.	Non-income-generating	Members
Australasian Faculty of Rehabilitation Medicine	Australia	Medical	Do not use imaging for diagnosing non-specific acute low back pain in the absence of red flags	Test	Don't	No alternative	Unqualified	.
Australasian Faculty of Rehabilitation Medicine	Australia	Medical	Do not discharge patients with osteoporotic fractures without an assessment and/or treatment for osteoporosis	Test & Treatment	Do	N/A	Unqualified	.
Australasian Faculty of Rehabilitation Medicine	Australia	Medical	Do not use Mini Mental State Examination as the only tool to assess cognitive deficit in acquired brain injury	Test	Do	N/A	Unqualified	.
Australasian Paediatric Endocrine Group	Australia	Medical	Do not routinely prescribe aromatase inhibitors to promote growth in children with short stature	Treatment	Don't	No alternative	Qualified	.	Non-income-generating	Members
Australasian Paediatric Endocrine Group	Australia	Medical	Do not rely on random measures of circadian hormones for diagnostic purposes	Test	Don't	No alternative	Qualified	.
Australasian Paediatric Endocrine Group	Australia	Medical	Do not routinely measure insulin-like growth factor binding protein 3 (IGFBP-3) for workup and diagnosis of childhood short stature	Test	Don't	No alternative	Qualified	.
Australasian Paediatric Endocrine Group	Australia	Medical	Do not rely solely on bone age measurement for assessing growth in young children with short diagnosis of childhood short stature under 2 years of age	Test	Do	N/A	Qualified	.
Australasian Paediatric Endocrine Group	Australia	Medical	Do not initiate gonadotropin-releasing hormone (GnRH) analogue treatment in children outside of central precocious puberty, for the target outcome of delaying puberty and improving final adult height diagnosis of childhood short stature	Treatment	Don't	No alternative	Unqualified	.	Non-income-generating	Members
Australasian Society for Infectious Diseases	Australia	Medical	Avoid prescribing antibiotics for upper respiratory tractinfection	Treatment	Don't	No alternative	Qualified	.	Non-income-generating	Members
Australasian Society for Infectious Diseases	Australia	Medical	In a patient with fatigue, avoid performing multiple serological investigations, without a clinical indication or relevant epidemiology	Test	Don't	No alternative	Qualified	.
Australasian Society for Infectious Diseases	Australia	Medical	Do not use antibioticsin asymptomatic bacteriuria	Treatment	Don't	No alternative	Unqualified	.	Non-income-generating	Members
Australasian Society for Infectious Diseases	Australia	Medical	Do not investigateor treat for faecal pathogens in theabsence of diarrhoea or other gastro-intestinal symptoms	Test & Treatment	Don't	No alternative	Unqualified	.	Non-income-generating	Members
Australasian Society for Infectious Diseases	Australia	Medical	Do not take a swab or use antibiotics for the management of a leg ulcer without clinical infection	Test	Don't	No alternative	Unqualified	.
Australian and New Zealand Association of Neurologists	Australia	Surgical	Don't use opioids for the treatment of migraine, except in rare circumstances	Treatment	Don't	No alternative	Qualified	.	Non-income-generating	Members
Australian and New Zealand Association of Neurologists	Australia	Surgical	Don't routinely recommend surgery for a narrowed carotid artery (>50% stenosis) that has not caused symptoms	Treatment	Don't	No alternative	Qualified	.	Income-generating	Non-members
Australian and New Zealand Association of Neurologists	Australia	Surgical	Don't perform epidural steroid injections to treat patients with low back pain who do not have radicular symptoms in the legs originating from the nerve roots	Treatment	Don't	No alternative	Unqualified	.	Non-income-generating	Members
Australian and New Zealand Association of Neurologists	Australia	Surgical	Don't perform imaging of the carotid arteries for simple faints	Test	Don't	No alternative	Unqualified	.
Australian and New Zealand Association of Neurologists	Australia	Surgical	Don't perform imaging of the brain for non-acute primary headache disorders	Test	Don't	No alternative	Unqualified	.
Australian and New Zealand College of Anaesthetists	Australia	Surgical	Avoid initiating anaesthesia for patients with limited life expectancy, at high risk of death or severely impaired functional recovery, without discussing expected outcomes and goals of care	Treatment	Don't	No alternative	Qualified	.	Non-income-generating	Members
Australian and New Zealand College of Anaesthetists	Australia	Surgical	Avoid initiating anaesthesia for patients with significant co-morbidities without adequate, timely preoperative assessment and postoperative facilities to meet their needs	Treatment	Don't	No alternative	Qualified	.	Non-income-generating	Members
Australian and New Zealand College of Anaesthetists	Australia	Surgical	Avoid administering packed red blood cells (blood transfusion) to a young healthy patient with a haemoglobin of ≥70g/L who does not have on-going blood loss, unless the patient is symptomatic or haemodynamically unstable	Treatment	Don't	No alternative	Qualified	.	Non-income-generating	Members
Australian and New Zealand College of Anaesthetists	Australia	Surgical	Avoid routinely performing preoperative blood investigations, chest X-ray or spirometry prior to surgery, but instead order in response to patient factors, symptoms and signs, disease, or planned surgery	Test	Don't	No alternative	Qualified	.
Australian and New Zealand College of Anaesthetists	Australia	Surgical	Avoid ordering cardiac stress testing for asymptomatic patients prior to undergoing low to intermediate risk non-cardiac surgery	Test	Don't	No alternative	Qualified	.
Australian and New Zealand Society for Geriatric Medicine	Australia	Medical	Do not use antipsychotics asthe first choice to treat behavioural and psychological symptoms of dementia	Treatment	Don't	No alternative	Unqualified	.	Non-income-generating	Members
Australian and New Zealand Society for Geriatric Medicine	Australia	Medical	Do not prescribe benzodiazepinesor other sedative hypnoticsto older adults as first choice for insomnia, agitation or delirium	Treatment	Don't	No alternative	Unqualified	.	Non-income-generating	Members
Australian and New Zealand Society for Geriatric Medicine	Australia	Medical	Do not use antimicrobials to treat bacteriuria in older adults where specific urinary tract symptoms are not present	Treatment	Don't	No alternative	Unqualified	.	Non-income-generating	Members
Australian and New Zealand Society for Geriatric Medicine	Australia	Medical	Do not prescribe medication without conducting a drug regimen review	Treatment	Don't	No alternative	Unqualified	.	Non-income-generating	Members
Australian and New Zealand Society for Geriatric Medicine	Australia	Medical	Do not use physical restraints to manage behavioural symptoms of hospitalized older adults with delirium except as a last resort	Treatment	Don't	No alternative	Unqualified	.	Non-income-generating	Members
Australian and New Zealand Society of Palliative Medicine and the Australiasian Chapter of Palliative Medicine	Australia	Medical	To avoid adverse medication interactions and adverse drug events in cases of polypharmacy, do not prescribe medication without conducting a drug regime review	Treatment	Don't	No alternative	Qualified	.	Non-income-generating	Members
Australian and New Zealand Society of Palliative Medicine and the Australiasian Chapter of Palliative Medicine	Australia	Medical	Do not use oxygentherapy to treat non hypoxic dyspnoea inthe absence of anxietyor routinely use oxygen therapy at the end of life	Treatment	Don't	No alternative	Qualified	.	Non-income-generating	Members
Australian and New Zealand Society of Palliative Medicine and the Australiasian Chapter of Palliative Medicine	Australia	Medical	Do not use percutaneous feeding tubes in patients with advanced dementia; instead use oral assisted feeding	Treatment	Don't	Alternative	Unqualified	.	Income-generating	Non-members
Australian and New Zealand Society of Palliative Medicine and the Australiasian Chapter of Palliative Medicine	Australia	Medical	Do not delay conversations around prognosis, wishes, values and end of life planning (including advance care planning) in patients with advanced disease	Treatment	Don't	No alternative	Unqualified	.	Non-income-generating	Members
Australian and New Zealand Society of Palliative Medicine and the Australiasian Chapter of Palliative Medicine	Australia	Medical	Do not delay discussion of referral to palliative care for a patient with serious illness just because they are pursuing disease-directed treatment	Treatment	Do	N/A	Unqualified	.
Australian College of Dermatologists	Australia	Medical	Do not routinely prescribe antibiotics for inflamed epidermoid cysts (formerly called sebaceous cysts) of the skin	Treatment	Don't	No alternative	Qualified	.	Non-income-generating	Members
Australian College of Dermatologists	Australia	Medical	Monotherapy for acne with either topical or systemic antibiotics should be avoided	Treatment	Don't	No alternative	Qualified	.	Non-income-generating	Members
Australian College of Dermatologists	Australia	Medical	Acute urticaria (i.e. of less than 6 weeks duration) does not routinely require investigation for an underlying cause. Where clinical history and examination suggest the possibility of a bacterial infection or food as a likely trigger, further testing may be warranted. If individual lesions (weals) persist for longer than 24 hours an alternative diagnosis may need to be considered	Test	Don't	No alternative	Qualified	.
Australian College of Dermatologists	Australia	Medical	Do not prescribe topical or systemic anti-fungal medication for patients with thickened, distorted toe nails unless mycological confirmation of a dermatophyte infection has been obtained	Treatment	Don't	No alternative	Unqualified	.	Non-income-generating	Members
Australian College of Dermatologists	Australia	Medical	Do not assume that bilateral redness and swelling of both lower legs is due to infection unless there is clinical evidence of sepsis such as malaise, fever and neutrophilia, plus an expanding area of redness or swelling over a period of hours to days	Test	Do	N/A	Unqualified	.
Australian College of Nursing	Australia	Allied Health, Nursing & Dentistry	Don't routinely administer antipyretics with the sole aim of reducing body temperature in undistressed children	Treatment	Don't	No alternative	Qualified	.	Non-income-generating	Members
Australian College of Nursing	Australia	Allied Health, Nursing & Dentistry	Don't replace peripheral intravenous catheter unless clinically indicated	Treatment	Don't	No alternative	Qualified	.	Non-income-generating	Members
Australian College of Nursing	Australia	Allied Health, Nursing & Dentistry	Don't restrict the ability of people with diabetes to self-manage blood glucose monitoring unless there is a clinical indication to do so	Test	Don't	No alternative	Qualified	.
Australian College of Nursing	Australia	Allied Health, Nursing & Dentistry	Don't use urinary catheters to manage urinary incontinence unless all other appropriate options have proved to be ineffective or to prevent wound infection or skin breakdown	Treatment	Don't	No alternative	Unqualified	.	Non-income-generating	Members
Australian College of Nursing	Australia	Allied Health, Nursing & Dentistry	Don't initiate plain X-ray for foot and ankle trauma unless criteria of the Ottawa Ankle Rules are met	Test	Don't	No alternative	Unqualified	.
Australian Rheumatology Association	Australia	Medical	Do not perform arthroscopy with lavage and/or debridement or partial meniscectomy for patients with symptomatic osteoarthritis of the knee and/or degenerate meniscal tear	Treatment	Don't	No alternative	Unqualified	.	Income-generating	Non-members
Australian Rheumatology Association	Australia	Medical	Do not use ultrasound guidance to perform injections into the subacromial space as it provides no additional benefit in comparison to landmark-guided injection	Test & Treatment	Don't	No alternative	Unqualified	.	Non-income-generating	Members
Australian Rheumatology Association	Australia	Medical	Do not order antinuclear antibody (ANA) testing without symptoms and/or signs suggestive of a systemic rheumatic disease	Test	Don't	No alternative	Unqualified	.
Australian Rheumatology Association	Australia	Medical	Do not undertake imaging for low back pain in patients without indications of a serious underlying condition	Test	Don't	No alternative	Unqualified	.
Australian Rheumatology Association	Australia	Medical	Do not order anti-double stranded (ds) DNA antibodies in ANA negative patients unless clinical suspicion of systemic lupus erythematosus (SLE) remains high	Test	Don't	No alternative	Unqualified	.
Australiasian Chapter of Sexual Health Medicine	Australia	Medical	Do not order herpes serology tests unless there is a clear clinical indication	Test	Don't	No alternative	Qualified	.
Australiasian Chapter of Sexual Health Medicine	Australia	Medical	Reconsider the use of nucleic acid amplification testing for gonorrhoea in low-prevalence (i.e.<1% prevalence) populations and people who do not belong to a higher risk group	Test	Don't	No alternative	Qualified	.
Australiasian Chapter of Sexual Health Medicine	Australia	Medical	Do not treat recurrent or persistent symptoms of vulvovaginal candidiasis (thrush) with topical and oral anti-fungal agents without further clinical and microbiological assessment	Treatment	Don't	No alternative	Unqualified	.	Non-income-generating	Members
Australiasian Chapter of Sexual Health Medicine	Australia	Medical	Do not screen for chlamydia using serological tests	Test	Don't	No alternative	Unqualified	.
Australiasian Chapter of Sexual Health Medicine	Australia	Medical	Do not test for urea plasma species in asymptomatic patients	Test	Don't	No alternative	Unqualified	.
Australiasian College for Emergency Medicine	Australia	Medical	Avoid requesting computed tomography (CT) imaging of kidneys, ureters and bladder (KUB) in otherwise healthy emergency department patients, age <50 years, with a known history of kidney stones, presenting with symptoms and signs consistent with uncomplicated renal colic	Test	Don't	No alternative	Qualified	.
Australiasian College for Emergency Medicine	Australia	Medical	Avoid coagulation studies in emergency department patients unless there is a clearly defined specific clinical indication, such as for monitoring of anticoagulants, in patients with suspected severe liver disease, coagulopathy, or in the assessment of snakebite envenomation*	Test	Don't	No alternative	Qualified	.
Australiasian College for Emergency Medicine	Australia	Medical	Avoid blood cultures in patients who are not systemically septic, have a clear source of infection and in whom a direct specimen for culture (e.g. urine, wound swab, sputum, cerebrospinal fluid, or joint aspirate) is possible	Test	Don't	No alternative	Qualified	.
Australiasian College for Emergency Medicine	Australia	Medical	Don't request imaging of the cervical spine intrauma patients, unless indicated by a validated clinical decision rule	Test	Don't	No alternative	Unqualified	.
Australiasian College for Emergency Medicine	Australia	Medical	Don't request computed tomography (CT) head scans in patients with a head injury, unless indicated by a validated clinical decision rule	Test	Don't	No alternative	Unqualified	.
Australiasian College for Emergency Medicine	Australia	Medical	For emergency department patients approaching end-of life, ensure clinicians, patients and families have a common understanding of the goals of care	Treatment	Do	N/A	Unqualified	.
Australiasian Physiotherapy Association	Australia	Allied Health, Nursing & Dentistry	Avoid using electrotherapy modalities in the management of patients with low back pain	Treatment	Don't	No alternative	Qualified	.	Non-income-generating	Members
Australiasian Physiotherapy Association	Australia	Allied Health, Nursing & Dentistry	Don't routinely use incentive spirometry after upper abdominal and cardiac surgery.	Treatment	Don't	No alternative	Qualified	.	Non-income-generating	Members
Australiasian Physiotherapy Association	Australia	Allied Health, Nursing & Dentistry	Don't provide ongoing manual therapy forpatients with adhesive capsulitis of the shoulder	Treatment	Don't	No alternative	Unqualified	.	Non-income-generating	Members
Australiasian Physiotherapy Association	Australia	Allied Health, Nursing & Dentistry	Don't request imaging for patients with non-specific low back pain and no indicators of a serious cause for low back pain	Test	Don't	No alternative	Unqualified	.
Australiasian Physiotherapy Association	Australia	Allied Health, Nursing & Dentistry	Don't request imaging of the cervical spine in trauma patients, unless indicated by a validated decision rule	Test	Don't	No alternative	Unqualified	.
Australiasian Physiotherapy Association	Australia	Allied Health, Nursing & Dentistry	Don't request imaging for acute ankle trauma unless indicated by the Ottawa Ankle Rules (localised bone tenderness or inability to weight-bear as defined in the Rules)	Test	Don't	No alternative	Unqualified	.
Australiasian Society of Clinical and Experimental Pharmacologists and Toxicologists	Australia	Diagnostic	Avoid using a higher or lower dose than is necessary for the patient to optimise the ‘benefit-to-risk’ ratio and achieve the patient’s therapeutic goals	Treatment	Don't	No alternative	Qualified	.	Non-income-generating	Members
Australiasian Society of Clinical and Experimental Pharmacologists and Toxicologists	Australia	Diagnostic	Reduce use of multiple concurrent therapeutics (hyper-polypharmacy)	Treatment	Don't	No alternative	Qualified	.	Non-income-generating	Members
Australiasian Society of Clinical and Experimental Pharmacologists and Toxicologists	Australia	Diagnostic	Recognise and stop the prescribing cascade	Treatment	Don't	No alternative	Unqualified	.	Non-income-generating	Members
Australiasian Society of Clinical and Experimental Pharmacologists and Toxicologists	Australia	Diagnostic	Reduce the use of medicines when there is a safer or more effective nonpharmacological management strategy	Treatment	Don't	No alternative	Unqualified	.	Non-income-generating	Members
Australiasian Society of Clinical and Experimental Pharmacologists and Toxicologists	Australia	Diagnostic	Stop medicines when no further benefit will be achieved or the potential harms outweigh the potential benefits for the individual patient	Treatment	Don't	No alternative	Unqualified	.	Non-income-generating	Members
Australiasian Society of Clinical Immunology and Allergy	Australia	Diagnostic	Allergen immunotherapy should not be used for routine treatment of food allergy — research in this area is ongoing	Treatment	Don't	No alternative	Unqualified	.	Non-income-generating	Members
Australiasian Society of Clinical Immunology and Allergy	Australia	Diagnostic	Don't use antihistamines to treat anaphylaxis — prompt administration of adrenaline is the only treatment for anaphylaxis	Treatment	Don't	Alternative	Unqualified	.	Non-income-generating	Members
Australiasian Society of Clinical Immunology and Allergy	Australia	Diagnostic	Alternative/unorthodox methods should not be used for allergy testing or treatment	Test & Treatment	Don't	No alternative	Unqualified	.	Non-income-generating	Members
Australiasian Society of Clinical Immunology and Allergy	Australia	Diagnostic	Food specific IgE testing should not be performed without a clinical history suggestive of IgE-mediated food allergy	Test	Don't	No alternative	Unqualified	.
Australiasian Society of Clinical Immunology and Allergy	Australia	Diagnostic	Don't delay introduction of solid foods to infants — ASCIA Guidelines for Infant Feeding and Allergy prevention recommend introduction of solid foods to infants, around 6 months old	Treatment	Do	N/A	Unqualified	.
College of Intensive Care Medicine of Australian and New Zealand and New Zealand Intensive Care Society	Australia	Medical	Consider antibiotic de-escalation daily	Treatment	Don't	No alternative	Qualified	.	Non-income-generating	Members
College of Intensive Care Medicine of Australian and New Zealand and New Zealand Intensive Care Society	Australia	Medical	Transfuse red cells for anaemia only if the haemoglobin concentrationis less than 70gm/L or if the patient is haemodynamically unstable or has significant cardiovascular or respiratory comorbidity	Treatment	Don't	No alternative	Unqualified	.	Non-income-generating	Members
College of Intensive Care Medicine of Australian and New Zealand and New Zealand Intensive Care Society	Australia	Medical	Remove all invasive devices, such as intravascular lines andurinary catheters, as soon aspossible	Treatment	Do	N/A	Unqualified	.
College of Intensive Care Medicine of Australian and New Zealand and New Zealand Intensive Care Society	Australia	Medical	Undertake daily attempts to lighten sedation in ventilated patients unless specifically contraindicated and deeply sedate mechanically ventilated patients only if there is a specific indication	Treatment	Do	N/A	Unqualified	.
College of Intensive Care Medicine of Australian and New Zealand and New Zealand Intensive Care Society	Australia	Medical	For patients with limited life expectancy (such as advanced cardiac, renal or respiratory failure, metastatic malignancy, third line chemotherapy) ensure patients have a ‘goals of care’ discussion at or prior to admission to ICU and for patients in ICU who are at high risk for death or severely impaired functional recovery, ensure that alternative care focused predominantly on comfort and dignity…	Treatment	Do	N/A	Unqualified	.
Endocrine Society of Australia	Australia	Medical	Don't routinely order a thyroid ultrasound in patients with abnormal thyroid function tests if there is no palpable abnormality of the thyroid gland	Test	Don't	No alternative	Qualified	.
Endocrine Society of Australia	Australia	Medical	Avoid multiple daily glucose self monitoring in adults with stable type 2 diabetes on agents that do not cause hypoglycaemia	Test	Don't	No alternative	Qualified	.
Endocrine Society of Australia	Australia	Medical	Don't prescribe testosterone therapy unless there is evidence of proven testosterone deficiency	Treatment	Don't	No alternative	Unqualified	.	Non-income-generating	Members
Endocrine Society of Australia	Australia	Medical	Do not measure insulin concentration in the fasting state or during an oral glucose tolerance test to assess insulin sensitivity	Test	Don't	No alternative	Unqualified	.
Endocrine Society of Australia	Australia	Medical	Don't order a total or free T3 level when assessing thyroxine dose in hypothyroid patients	Test	Don't	No alternative	Unqualified	.
Faculty of Pain Medicine, ANZCA	Australia	Other	Avoid prescribing opioids (particularly long-acting opioids) as first-line or monotherapy for chronic non-cancer pain (CNCP)	Treatment	Don't	No alternative	Qualified	Multidisciplinary society
Faculty of Pain Medicine, ANZCA	Australia	Other	Do not continue opioid prescription for chronic non-cancer pain (CNCP) without ongoing demonstration of functional benefit, periodic attempts at dose reduction and screening for long-term harms	Treatment	Don't	No alternative	Qualified	Multidisciplinary society
Faculty of Pain Medicine, ANZCA	Australia	Other	Do not prescribe benzodiazepines for low back pain	Treatment	Don't	No alternative	Unqualified	Multidisciplinary society
Faculty of Pain Medicine, ANZCA	Australia	Other	Do not refer axial lower lumbar back pain for spinal fusion surgery	Treatment	Don't	No alternative	Unqualified	Multidisciplinary society
Gastroenterological Society of Australia	Australia	Medical	Do not continue prescribing long term proton pump inhibitor(PPI) medication to patients without attempting to reduce the medication down to the lowest effective dose or cease the therapy altogether	Treatment	Don't	No alternative	Qualified	.	Non-income-generating	Members
Gastroenterological Society of Australia	Australia	Medical	Do not repeat colonoscopies more often than recommended by the National Health and Medical Research Council (NHMRC) endorsed guidelines	Test	Don't	No alternative	Unqualified	.
Gastroenterological Society of Australia	Australia	Medical	Do not undertake faecal occult blood testing in patients who report rectal bleeding, or require investigation for iron deficiency or gastrointestinal symptoms	Test	Don't	No alternative	Unqualified	.
Gastroenterological Society of Australia	Australia	Medical	Do not undertake genetic testing for coeliac genes as ascreening test for coeliac disease	Test	Don't	No alternative	Unqualified	.
Gastroenterological Society of Australia	Australia	Medical	Do not perform a follow-up endoscopy less than three year safter two consecutive findings of no dysplasia from endoscopies with appropriate four quadrant biopsies for patients diagnosed with Barrett’s Oesophagus	Test	Don't	No alternative	Unqualified	.
Haematology Society of Australia and New Zealand	Australia	Diagnostic	Limit surveillance computed tomography (CT) scans in asymptomatic patients with confirmed complete remission following curativeintent treatment for aggressive lymphoma – except for patients on a clinical trial	Test	Don't	No alternative	Qualified	.
Haematology Society of Australia and New Zealand	Australia	Diagnostic	Do not treat patients with immune thrombocytopenic purpura (ITP) in the absence of bleeding or a platelet count <30,000/L without risk factors for bleeding	Treatment	Don't	No alternative	Unqualified	.	Non-income-generating	Members
Haematology Society of Australia and New Zealand	Australia	Diagnostic	Do not extend anticoagulation beyond 3 months for a patient with a nonextensive, index venous thrombo embolicevent (VTE), which occurred in the presence of a major, transient risk factor	Treatment	Don't	No alternative	Unqualified	.	Non-income-generating	Members
Haematology Society of Australia and New Zealand	Australia	Diagnostic	Do not conduct thrombophilia testingin adult patients under the age of 50 years unless the first episode of venous thromboembolism (VTE)	Test	Don't	No alternative	Unqualified	.
Haematology Society of Australia and New Zealand	Australia	Diagnostic	Do not perform baseline or routine surveillance CT scans or bone marrow biopsy in patients with asymptomatic early stage chronic lymphocytic leukaemia (CLL)	Test	Don't	No alternative	Unqualified	.
Human Genetics Society of Australasia	Australia	Other	Don't use brain magnetic resonance imagery (MRI) for routine surveillance of asymptomatic neuro fibromatosis type 1	Test	Don't	No alternative	Unqualified	.
Human Genetics Society of Australasia	Australia	Other	Don't undertake sequential testing for heterogeneous genetic disorders when targeted next generation sequencing (NGS) is available	Test	Don't	No alternative	Unqualified	.
Human Genetics Society of Australasia	Australia	Other	Don't undertake genetic testing for methylene tetra hydrofolate reductase (MTHFR), apolipoprotein E (APOE) and other such tests where the clinical utility for diagnostic purposes is extremely low	Test	Don't	No alternative	Unqualified	.
Human Genetics Society of Australasia	Australia	Other	Don't undertake carrier state testing for rare recessive disorders where a partner has a family history, the couple is non consanguineous and there are no common causative mutations	Test	Don't	No alternative	Unqualified	.
Human Genetics Society of Australasia	Australia	Other	Don't undertake genetic testing when clinical diagnostic criteria exist and there are no reproductive or predictive testing implications	Test	Don't	No alternative	Unqualified	.
Internal Medicine Society of Australia and New Zealand	Australia	Medical	Avoid medication related harm in older patients (>65 years) receiving 5 or more regularly used medicines by performing a complete medication review and deprescribing whenever appropriate	Treatment	Don't	No alternative	Qualified	.	Non-income-generating	Members
Internal Medicine Society of Australia and New Zealand	Australia	Medical	Once patients have become afebrile (nonfeverish) and are clinically improving Don't continue prescribing intravenous antibiotics to those with uncomplicated infections and no high-risk features if they are tolerant of oral antibiotics	Treatment	Don't	No alternative	Qualified	.	Non-income-generating	Members
Internal Medicine Society of Australia and New Zealand	Australia	Medical	Don't request daily full blood counts erythrocyte sedimentation rate (ESR) or C reactive protein (CRP) as measures of response to antibiotic treatment if patients are clinically improving.	Test	Don't	No alternative	Unqualified	.
Internal Medicine Society of Australia and New Zealand	Australia	Medical	Don't request Holter monitoring carotid duplex scans, echocardiography, electroencephalograms (EEGs) or telemetry in patients with first presentation of uncomplicated syncope and no high risk features	Test	Don't	No alternative	Unqualified	.
Internal Medicine Society of Australia and New Zealand	Australia	Medical	Don't request computerised tomography pulmonary angiography (CTPA) as first-choic of investigation in non-pregnant adult patients with low risk of pulmonary thromboembolism (PTE) by Wells’ score (score <= 4); imaging can be avoided in low risk patients if D-dimer test is negative after adjusting for age	Test	Don't	No alternative	Unqualified	.
RACP Paediatrics & Child Health Division	Australia	Medical	Do not routinely prescribe oral antibiotics to children with fever without an identified bacterial infection.	Treatment	Don't	No alternative	Qualified	.	Non-income-generating	Members
RACP Paediatrics & Child Health Division	Australia	Medical	Do not routinely undertake chest X-rays for the diagnosis of bronchiolitis in children or routinely prescribe salbutamol or systemic corticosteroids to treat bronchiolitis in children.	Test & Treatment	Don't	No alternative	Qualified	.	Non-income-generating	Members
RACP Paediatrics & Child Health Division	Australia	Medical	Do not routinely treat gastroesophageal reflux disease (GORD) in infants with acid suppression therapy.	Treatment	Don't	No alternative	Qualified	.	Non-income-generating	Members
RACP Paediatrics & Child Health Division	Australia	Medical	Do not routinely order chest X-rays for the diagnosis of asthma in children.	Test	Don't	No alternative	Qualified	.
RACP Paediatrics & Child Health Division	Australia	Medical	Do not routinely order abdominal X-rays for the diagnosis of nonspecific abdominal pain in children.	Test	Don't	No alternative	Qualified	.
Royal Australian and New Zealand College of Ophthalmologists	Australia	Medical	Intra vitreal injections may be safely performed on an outpatient basis.Don't perform routine intravitreal injectionsin a hospital or day surgery setting unless there is a valid clinical indication	Treatment	Don't	No alternative	Qualified	.	Income-generating	Members
Royal Australian and New Zealand College of Ophthalmologists	Australia	Medical	In general there is no indication to perform prophylactic retinal laser or cryotherapy to asymptomatic conditions such as lattice degeneration (with or without atrophic holes), for which there is no proven benefit	Treatment	Don't	No alternative	Qualified	.	Income-generating	Members
Royal Australian and New Zealand College of Ophthalmologists	Australia	Medical	In the absence of relevant history, symptoms and signs, ‘routine’ automatedvisual fields and optical coherence tomography are not indicated	Test	Don't	No alternative	Qualified	.
Royal Australian and New Zealand College of Ophthalmologists	Australia	Medical	AREDS-based vitamin supplements only have a proven benefit for patients with certain sub types of age-related macular degeneration. There is no evidence to prescribe these supplements for other retinal conditions, or for patients with no retinal disease	Treatment	Don't	No alternative	Unqualified	.	Non-income-generating	Members
Royal Australian and New Zealand College of Ophthalmologists	Australia	Medical	Don't prescribe tamsulosin or otheralpha-1 adrenergic blockers without first asking the patient about a history of cataractor impending cataract surgery	Treatment	Don't	No alternative	Unqualified	.	Non-income-generating	Members
Royal Australiasian College of Surgeons - general surgery recommendations	Australia	Surgical	Don't perform repair of minimally symptomatic or asymptomatic inguinal hernias without careful consideration, particularly inpatients who have significant co-morbidities.	Treatment	Don't	No alternative	Qualified	.	Income-generating	Members
Royal Australiasian College of Surgeons - general surgery recommendations	Australia	Surgical	Don't transfuse more units of blood than absolutely necessary, noting that many hospitals have developed policies on indications for transfusion with a view to minimisation.	Treatment	Don't	No alternative	Qualified	.	Non-income-generating	Members
Royal Australiasian College of Surgeons - general surgery recommendations	Australia	Surgical	Don't do computed tomography (CT) for the evaluation of suspected appendicitis in children and young adults until after ultrasound has been considered as an option.	Test	Don't	No alternative	Qualified	.
Royal Australiasian College of Surgeons - general surgery recommendations	Australia	Surgical	Do not use ultrasound for the further investigation of clinically apparent groin hernias. Ultrasound should not be used as a justification for repair of hernias that are not clinically apparent.	Test	Don't	No alternative	Unqualified	.
Royal Australiasian College of Surgeons - general surgery recommendations	Australia	Surgical	Do not use endoscopy for investigation in gastric band patients with symptoms of reflux.	Test	Don't	No alternative	Unqualified	.
Royal Australiasian College of Surgeons - Otolaryngology head and neck surgery recommendations	Australia	Surgical	Don't routinely obtain radiographic imaging for patients who meet diagnostic criteria for uncomplicated acute rhinosinusitis.	Test	Don't	No alternative	Qualified	.
Royal Australiasian College of Surgeons - Otolaryngology head and neck surgery recommendations	Australia	Surgical	Don't prescribe oral antibiotics for uncomplicated acute discharge from grommets.	Treatment	Don't	No alternative	Unqualified	.	Non-income-generating	Members
Royal Australiasian College of Surgeons - Otolaryngology head and neck surgery recommendations	Australia	Surgical	Don't prescribe oral antibiotics for uncomplicated acute otitis externa.	Treatment	Don't	No alternative	Unqualified	.	Non-income-generating	Members
Royal Australiasian College of Surgeons - Otolaryngology head and neck surgery recommendations	Australia	Surgical	Don't order computed tomography (CT) scan of the head/brain for sudden hearing loss.	Test	Don't	No alternative	Unqualified	.
Royal Australiasian College of Surgeons - Otolaryngology head and neck surgery recommendations	Australia	Surgical	Don't obtain computed tomography (CT) or magnetic resonance imaging (MRI) in patients with a primary complaint of hoarseness prior to examining the larynx.	Test	Don't	No alternative	Unqualified	.
Society of Obstetric Medicine of Australia and New Zealand	Australia	Surgical	Do not test for inherited thrombophilia for placental mediated complications.	Test	Don't	No alternative	Unqualified	.
Society of Obstetric Medicine of Australia and New Zealand	Australia	Surgical	Do not do repeat testing for proteinuria in established preeclampsia.	Test	Don't	No alternative	Unqualified	.
Society of Obstetric Medicine of Australia and New Zealand	Australia	Surgical	Do not undertake methylenetetrahydrofolate reductase (MTHFR) polymorphism testing as part of a routine evaluation for thrombophilia in pregnancy	Test	Don't	No alternative	Unqualified	.
Society of Obstetric Medicine of Australia and New Zealand	Australia	Surgical	Do not measure erythrocyte sedimentation rate (ESR) in pregnancy.	Test	Don't	No alternative	Unqualified	.
Society of Obstetric Medicine of Australia and New Zealand	Australia	Surgical	Do not perform a D-Dimer test for the exclusion of venous thromboembolism during any trimester of pregnancy.	Test	Don't	No alternative	Unqualified	.
The Royal Australian and New Zealand College of Radiologists - clinical radiology	Australia	Diagnostic	Don't request imaging for acute ankle trauma unless indicatedby the Ottawa Ankle Rules (localised bone tenderness or inability to weight-bear as defined in the Rules)	Test	Don't	No alternative	Unqualified	.
The Royal Australian and New Zealand College of Radiologists - clinical radiology	Australia	Diagnostic	Don't request duplexcompression ultrasound for suspected lower limb deep venous thrombosis in ambulatory outpatients unless the Wells Score (deep venous thrombosis risk assessment score) is greater than 2, OR if less than 2,D dimer assay is positive.	Test	Don't	No alternative	Unqualified	.
The Royal Australian and New Zealand College of Radiologists - clinical radiology	Australia	Diagnostic	Don't request any diagnostic testing for suspected pulmonary embolism (Pe) unlessind icated by Wells Score (or Charlotte Rule) followed by Pe Rule-out Criteria (inpatients not pregnant)	Test	Don't	Alternative	Unqualified	.
The Royal Australian and New Zealand College of Radiologists - clinical radiology	Australia	Diagnostic	Don't perform imaging for patients with non-specific acute low back pain and no indicators of a serious cause for low back pain	Test	Don't	No alternative	Unqualified	.
The Royal Australian and New Zealand College of Radiologists - clinical radiology	Australia	Diagnostic	Don't request imaging of the cervical spine intrauma patients, unless indicated by a validated clinical decision rule	Test	Don't	No alternative	Unqualified	.
The Royal Australian and New Zealand College of Radiologists - clinical radiology	Australia	Diagnostic	Don't request computed tomography (Ct) head scans inpatients with a headinjury, unless indicated by a validated clinical decision rule	Test	Don't	No alternative	Unqualified	.
The Royal Australian and New Zealand College of Radiologists - Faculty of Radiation Oncology	Australia	Medical	Don't routinely use extended fractionation schemes (>10 fractions) for palliation of bone metastases	Treatment	Don't	No alternative	Qualified	.	Income-generating	Members
The Royal Australian and New Zealand College of Radiologists - Faculty of Radiation Oncology	Australia	Medical	Don't routinely add adjuvant whole-brain radiation therapy to stereo tactic radiosurgery for limited brain metastases	Treatment	Don't	No alternative	Qualified	.	Income-generating	Members
The Royal Australian and New Zealand College of Radiologists - Faculty of Radiation Oncology	Australia	Medical	Don't routinely use extensive loco regional therapy in most cancer situations where there is metastatic disease and minimal symptoms attributable to the primary tumour	Treatment	Don't	No alternative	Qualified	.	Income-generating	Members
The Royal Australian and New Zealand College of Radiologists - Faculty of Radiation Oncology	Australia	Medical	Don't initiate whole-breast radiation therapy as a part of breast conservation therapy in women age ≥50y with early-stage invasive breast cancer without considering shorter treatment schedules	Treatment	Don't	No alternative	Unqualified	.	Income-generating	Members
The Royal Australian and New Zealand College of Radiologists - Faculty of Radiation Oncology	Australia	Medical	Don't initiate management of low risk prostate cancer without discussing active surveillance	Treatment	Don't	No alternative	Unqualified	.	Income-generating	Members
The Royal Australian College of General Practitioners	Australia	Medical	Don't treat otitis media with antibiotics, in non-Indigenous children aged 2-12 years, where reassessment is a reasonable option	Treatment	Don't	No alternative	Qualified	.	Non-income-generating	Members
The Royal Australian College of General Practitioners	Australia	Medical	Don't use proton pump inhibitors (PPIs) long term in patients with uncomplicated disease without regular attempts at reducing dose or ceasing.	Treatment	Don't	No alternative	Qualified	.	Non-income-generating	Members
The Royal Australian College of General Practitioners	Australia	Medical	Don't commence therapy for hypertension or hyperlipidaemia without first assessing the absolute risk of a cardiovascular event.	Treatment	Don't	No alternative	Qualified	.	Non-income-generating	Members
The Royal Australian College of General Practitioners	Australia	Medical	Avoid prescribing benzodiazepines to patients with a history of substance misuse (including alcohol) or multiple psychoactive drug use.	Treatment	Don't	No alternative	Qualified	.	Non-income-generating	Members
The Royal Australian College of General Practitioners	Australia	Medical	Don't order colonoscopy as a screening test for bowel cancer in people at average or slightly above average risk. Use faecal occult blood screening instead	Test	Don't	Alternative	Qualified	.
The Royal Australian College of General Practitioners	Australia	Medical	Don't order chest x-rays in patients with uncomplicated acute bronchitis	Test	Don't	No alternative	Qualified	.
The Royal Australian College of General Practitioners	Australia	Medical	Don't routinely do a pelvic examination with a Pap smear	Test	Don't	No alternative	Qualified	.
The Royal Australian College of General Practitioners	Australia	Medical	Don't advocate routine self-monitoring of blood glucose for people with type 2 diabetes who are on oral medication only.	Test	Don't	No alternative	Qualified	.
The Royal Australian College of General Practitioners	Australia	Medical	Don't test thyroid function as population screening for asymptomatic patients	Test	Don't	No alternative	Unqualified	.
The Royal Australian College of General Practitioners	Australia	Medical	Don't screen asymptomatic, low-risk patients (<10% absolute 5-year CV risk) using ECG, stress test, coronary artery calcium score, or carotid artery ultrasound.	Test	Don't	No alternative	Unqualified	.
The Royal College of Pathologists of Australiasia	Australia	Diagnostic	Do not routinely test and treat hyperlipidemia in those with a limited life expectancy	Test & Treatment	Don't	No alternative	Qualified	.	Non-income-generating	Members
The Royal College of Pathologists of Australiasia	Australia	Diagnostic	Restrict the use of serum tumour marker tests to the monitoring of a cancer known to produce these markers or where there is a strong known underlying predisposition or suspicion	Test	Don't	No alternative	Qualified	.
The Royal College of Pathologists of Australiasia	Australia	Diagnostic	Do not perform surveillance urine cultures or treat bacteruria in elderly patients in the absence of symptoms or signs of infection	Test & Treatment	Don't	No alternative	Unqualified	.	Non-income-generating	Members
The Royal College of Pathologists of Australiasia	Australia	Diagnostic	Do not perform PSA testing for prostate cancer screening in men with no symptoms and whose life expectancy is less than 7 years	Test	Don't	No alternative	Unqualified	.
The Royal College of Pathologists of Australiasia	Australia	Diagnostic	Do not perform population based screening for Vitamin D deficiency	Test	Don't	No alternative	Unqualified	.
The Society of Hospital Pharmacists of Australia	Australia	Allied Health, Nursing & Dentistry	Don't initiate and continue medicines for primary prevention in individuals who have a limited life expectancy	Treatment	Don't	No alternative	Qualified	.	Non-income-generating	Non-members
The Society of Hospital Pharmacists of Australia	Australia	Allied Health, Nursing & Dentistry	Don't initiate an antibiotic without an identified indication and a predetermined length of treatment or review date	Treatment	Don't	No alternative	Qualified	.	Non-income-generating	Non-members
The Society of Hospital Pharmacists of Australia	Australia	Allied Health, Nursing & Dentistry	Don't recommend the regular use of oral non-steroidal anti-inflammatory medicines (NSAIDs) in older people	Treatment	Don't	No alternative	Qualified	.	Non-income-generating	Members
The Society of Hospital Pharmacists of Australia	Australia	Allied Health, Nursing & Dentistry	Don't recommend the use of medicines with sub-therapeutic doses of codeine (<30mg for adults) for mild to moderate pain	Treatment	Don't	No alternative	Qualified	.	Non-income-generating	Members
The Society of Hospital Pharmacists of Australia	Australia	Allied Health, Nursing & Dentistry	Don't initiate and continue antipsychotic medicines for behavioural and psychological symptoms of dementia for more than 3 months	Treatment	Don't	No alternative	Unqualified	.	Non-income-generating	Non-members
Anesthesiology: Canadian Anesthesiologists’ Society	Canada	Surgical	Don't order baseline laboratory studies (complete blood count, coagulation testing, or serum biochemistry) for asymptomatic patients undergoing low-risk non-cardiac surgery.	Test	Don't	No alternative	Unqualified	.
Anesthesiology: Canadian Anesthesiologists’ Society	Canada	Surgical	Don't order a baseline electrocardiogram for asymptomatic patients undergoing low-risk non-cardiac surgery.	Test	Don't	No alternative	Unqualified	.
Anesthesiology: Canadian Anesthesiologists’ Society	Canada	Surgical	Don't order a baseline chest X-ray in asymptomatic patients, except as part of surgical or oncological evaluation.	Test	Don't	No alternative	Unqualified	.
Anesthesiology: Canadian Anesthesiologists’ Society	Canada	Surgical	Don't perform resting echocardiography as part of preoperative assessment for asymptomatic patients undergoing low to intermediate-risk non-cardiac surgery.	Test	Don't	No alternative	Unqualified	.
Anesthesiology: Canadian Anesthesiologists’ Society	Canada	Surgical	Don't perform cardiac stress testing for asymptomatic patients undergoing low to intermediate risk non-cardiac surgery.	Test	Don't	No alternative	Unqualified	.
Blood and Marrow Transplant: American Society for Blood and Marrow Transplantation Canadian Blood and Marrow Transplant Group	Canada	Medical	Don't routinely use peripheral blood stem cells for patients with aplastic anemia when a suitable bone marrow donor is available due to a higher risk of graft-versus-host disease.	Treatment	Don't	No alternative	Qualified	.	Non-income-generating	Members
Blood and Marrow Transplant: American Society for Blood and Marrow Transplantation Canadian Blood and Marrow Transplant Group	Canada	Medical	Don't routinely use two cord blood units for standard umbilical cord blood transplantation when a single unit of adequate size is available, recognizing that higher cell doses are preferred when using units with greater HLA mismatch.	Treatment	Don't	No alternative	Qualified	.	Non-income-generating	Members
Blood and Marrow Transplant: American Society for Blood and Marrow Transplantation Canadian Blood and Marrow Transplant Group	Canada	Medical	Don't routinely use peripheral blood stem cells for matched unrelated donor transplantation using myeloablative conditioning and standard graft-versus-host disease prevention regimens when a suitable bone marrow donor is available.	Treatment	Don't	No alternative	Qualified	.	Non-income-generating	Members
Blood and Marrow Transplant: American Society for Blood and Marrow Transplantation Canadian Blood and Marrow Transplant Group	Canada	Medical	Don't routinely give immunoglobulin replacement to adult hematopoietic cell transplantation recipients in the absence of recurrent infections regardless of the IgG level.	Treatment	Don't	No alternative	Qualified	.	Non-income-generating	Members
Blood and Marrow Transplant: American Society for Blood and Marrow Transplantation Canadian Blood and Marrow Transplant Group	Canada	Medical	Don't use greater than 2 mg/kg/day of methylprednisolone (or equivalent) for the initial treatment of graft-versus-host disease.	Treatment	Don't	No alternative	Unqualified	.	Non-income-generating	Members
Cardiology: Canadian Cardiovascular Society	Canada	Medical	Don't perform stress cardiac imaging or advanced non-invasive imaging in the initial evaluation of patients without cardiac symptoms unless high-risk markers are present.	Test	Don't	No alternative	Unqualified	.
Cardiology: Canadian Cardiovascular Society	Canada	Medical	Don't perform annual stress cardiac imaging or advanced non-invasive imaging as part of routine follow-up in asymptomatic patients.	Test	Don't	No alternative	Unqualified	.
Cardiology: Canadian Cardiovascular Society	Canada	Medical	Don't perform stress cardiac imaging or advanced non-invasive imaging as a pre-operative assessment in patients scheduled to undergo low-risk non-cardiac surgery.	Test	Don't	No alternative	Unqualified	.
Cardiology: Canadian Cardiovascular Society	Canada	Medical	Don't perform echocardiography as routine follow-up for mild, asymptomatic native valve disease in adult patients with no change in signs or symptoms.	Test	Don't	No alternative	Unqualified	.
Cardiology: Canadian Cardiovascular Society	Canada	Medical	Don't order annual electrocardiograms (ECGs) for low-risk patients without symptoms.	Test	Don't	No alternative	Unqualified	.
Critical care: Canadian Critical Care Society Canadian Association of Critical Care Nurses Canadian Society of Respiratory Therapists	Canada	Medical	Don't routinely transfuse red blood cells in hemodynamically stable ICU patients with a hemoglobin concentration greater than 70 g/l (a threshold of 80 g/L may be considered for patients undergoing cardiac or orthopedic surgery and those with active cardiovascular disease).	Treatment	Don't	No alternative	Qualified	Multidisciplinary society
Critical care: Canadian Critical Care Society Canadian Association of Critical Care Nurses Canadian Society of Respiratory Therapists	Canada	Medical	Don't start or continue life supporting interventions unless they are consistent with the patient’s values and realistic goals of care.	Treatment	Don't	No alternative	Unqualified	Multidisciplinary society
Critical care: Canadian Critical Care Society Canadian Association of Critical Care Nurses Canadian Society of Respiratory Therapists	Canada	Medical	Don't prolong mechanical ventilation by over-use of sedatives and bed rest.	Treatment	Don't	No alternative	Unqualified	Multidisciplinary society
Critical care: Canadian Critical Care Society Canadian Association of Critical Care Nurses Canadian Society of Respiratory Therapists	Canada	Medical	Don't continue mechanical ventilation without a daily assessment for the patient’s ability to breathe spontaneously.	Treatment	Don't	No alternative	Unqualified	Multidisciplinary society
Critical care: Canadian Critical Care Society Canadian Association of Critical Care Nurses Canadian Society of Respiratory Therapists	Canada	Medical	Don't order routine chest radiographs for critically ill patients, except to answer a specific clinical question.	Test	Don't	No alternative	Unqualified	Multidisciplinary society
Emergency medicine: Canadian Association of Emergency Physicians	Canada	Medical	Don't prescribe antibiotics in adults with bronchitis/asthma and children with bronchiolitis.	Treatment	Don't	No alternative	Unqualified	.	Non-income-generating	Members
Emergency medicine: Canadian Association of Emergency Physicians	Canada	Medical	Don't prescribe antibiotics after incision and drainage of uncomplicated skin abscesses unless extensive cellulitis exists.	Treatment	Don't	No alternative	Unqualified	.	Non-income-generating	Members
Emergency medicine: Canadian Association of Emergency Physicians	Canada	Medical	Don't use antibiotics in adults and children with uncomplicated sore throats.	Treatment	Don't	No alternative	Unqualified	.	Non-income-generating	Members
Emergency medicine: Canadian Association of Emergency Physicians	Canada	Medical	Don't use antibiotics in adults and children with uncomplicated acute otitis media.	Treatment	Don't	No alternative	Unqualified	.	Non-income-generating	Members
Emergency medicine: Canadian Association of Emergency Physicians	Canada	Medical	Don't order CT head scans in adults and children who have suffered minor head injuries (unless positive for a head injury clinical decision rule).	Test	Don't	No alternative	Unqualified	.
Emergency medicine: Canadian Association of Emergency Physicians	Canada	Medical	Don't order lumbosacral (low back) spinal imaging in patients with non-traumatic low back pain who have no red flags/pathologic indicators.	Test	Don't	No alternative	Unqualified	.
Emergency medicine: Canadian Association of Emergency Physicians	Canada	Medical	Don't order neck radiographs in patients who have a negative examination using the Canadian C-spine rules.	Test	Don't	No alternative	Unqualified	.
Emergency medicine: Canadian Association of Emergency Physicians	Canada	Medical	Don't order CT head scans in adult patients with simple syncope in the absence of high-risk predictors.	Test	Don't	No alternative	Unqualified	.
Emergency medicine: Canadian Association of Emergency Physicians	Canada	Medical	Don't order CT pulmonary angiograms or VQ scans in patients with suspected pulmonary embolism until risk stratification with decision rule has been applied and when indicated, D-dimer biomarker results are obtained.	Test	Don't	No alternative	Unqualified	.
Emergency medicine: Canadian Association of Emergency Physicians	Canada	Medical	Don't order ankle and/or foot X-rays in patients who have a negative examination using the Ottawa ankle rules.	Test	Don't	No alternative	Unqualified	.
Endocrinology and metabolism: Canadian Society of Endocrinology and Metabolism	Canada	Medical	Don't routinely order a thyroid ultrasound in patients with abnormal thyroid function test unless there is a palpable abnormality of the thyroid gland.	Test	Don't	No alternative	Qualified	.
Endocrinology and metabolism: Canadian Society of Endocrinology and Metabolism	Canada	Medical	Don't routinely test for Anti-Thyroid Peroxidase Antibodies (anti – TPO).	Test	Don't	No alternative	Qualified	.
Endocrinology and metabolism: Canadian Society of Endocrinology and Metabolism	Canada	Medical	Don't prescribe testosterone therapy unless there is biochemical evidence of testosterone deficiency.	Treatment	Don't	No alternative	Unqualified	.	Non-income-generating	Members
Endocrinology and metabolism: Canadian Society of Endocrinology and Metabolism	Canada	Medical	Don't recommend routine or multiple daily self-glucose monitoring in adults with stable type 2 diabetes on agents that do not cause hypoglycemia.	Test	Don't	No alternative	Unqualified	.
Endocrinology and metabolism: Canadian Society of Endocrinology and Metabolism	Canada	Medical	Don't use Free T4 or T3 to screen for hypothyroidism or to monitor and adjust levothyroxine (T4) dose in patients with known primary hypothyroidism.	Test	Don't	No alternative	Unqualified	.
Family medicine: College of Family Physicians of Canada	Canada	Medical	Don't initiate opioids long-term for chronic pain until there has been a trial of available non-pharmacological treatments and adequate trials of non-opioid medications.	Treatment	Don't	No alternative	Qualified	.	Non-income-generating	Members
Family medicine: College of Family Physicians of Canada	Canada	Medical	Don't routinely measure Vitamin D in low risk adults.	Test	Don't	No alternative	Qualified	.
Family medicine: College of Family Physicians of Canada	Canada	Medical	Don't routinely do screening mammography for average risk women aged 40 - 49.	Test	Don't	No alternative	Qualified	.
Family medicine: College of Family Physicians of Canada	Canada	Medical	Don't advise non-insulin requiring diabetics to routinely self-monitor blood sugars between office visits.	Test	Don't	No alternative	Qualified	.
Family medicine: College of Family Physicians of Canada	Canada	Medical	Don't use antibiotics for upper respiratory infections that are likely viral in origin, such as influenza-like illness, or self-limiting, such as sinus infections of less than seven days of duration.	Treatment	Don't	No alternative	Unqualified	.	Non-income-generating	Members
Family medicine: College of Family Physicians of Canada	Canada	Medical	Don't continue opioid analgesia beyond the immediate postoperative period or other episode of acute, severe pain.	Treatment	Don't	No alternative	Unqualified	.	Non-income-generating	Members
Family medicine: College of Family Physicians of Canada	Canada	Medical	Don't do imaging for lower-back pain unless red flags are present.	Test	Don't	No alternative	Unqualified	.
Family medicine: College of Family Physicians of Canada	Canada	Medical	Don't order screening chest X-rays and ECGs for asymptomatic or low risk outpatients.	Test	Don't	No alternative	Unqualified	.
Family medicine: College of Family Physicians of Canada	Canada	Medical	Don't screen women with Pap smears if under 21 years of age or over 69 years of age.	Test	Don't	No alternative	Unqualified	.
Family medicine: College of Family Physicians of Canada	Canada	Medical	Don't do annual screening blood test unless directly indicated by the risk profile of the patient.	Test	Don't	No alternative	Unqualified	.
Family medicine: College of Family Physicians of Canada	Canada	Medical	Don't do annual physical exams on asymptomatic adults with no significant risk factors.	Test	Don't	No alternative	Unqualified	.
Family medicine: College of Family Physicians of Canada	Canada	Medical	Don't order DEXA (Dual-Energy X-ray Absorptiometry) screening for osteoporosis on low risk patients.	Test	Don't	No alternative	Unqualified	.
Family medicine: College of Family Physicians of Canada	Canada	Medical	Don't order thyroid function test in asymptomatic patients.	Test	Don't	No alternative	Unqualified	.
Gastroenterology: Canadian Association of Gastroenterology	Canada	Medical	Don't routinely use long term steroid therapy in inflammatory bowel disease.	Treatment	Don't	No alternative	Qualified	.	Non-income-generating	Members
Gastroenterology: Canadian Association of Gastroenterology	Canada	Medical	Avoid using an upper GI series to investigate dyspepsia.	Test	Don't	No alternative	Qualified	.
Gastroenterology: Canadian Association of Gastroenterology	Canada	Medical	Avoid performing an endoscopy for dyspepsia without alarm symptoms for patients under the age of 55 years.	Test	Don't	No alternative	Qualified	.
Gastroenterology: Canadian Association of Gastroenterology	Canada	Medical	Avoid performing a colonoscopy for constipation in those under the age of 50 years without family history of colon cancer or alarm features.	Test	Don't	No alternative	Qualified	.
Gastroenterology: Canadian Association of Gastroenterology	Canada	Medical	Don't maintain long term Proton Pump Inhibitor (PPI) therapy for gastrointestinal symptoms without an attempt to stop/reduce PPI at least once per year in most patients.	Treatment	Don't	No alternative	Unqualified	.	Non-income-generating	Members
General surgery: Canadian Association of General Surgeons	Canada	Surgical	Avoid repair of minimally symptomatic inguinal hernias where appropriate by offering an option of watchful waiting for up to two years.	Treatment	Don't	No alternative	Qualified	.	Income-generating	Members
General surgery: Canadian Association of General Surgeons	Canada	Surgical	Avoid the routine use of “whole-body” diagnostic computed tomography (CT) scanning in patients with minor or single system trauma.	Test	Don't	No alternative	Qualified	.
General surgery: Canadian Association of General Surgeons	Canada	Surgical	Avoid colorectal cancer screening test on asymptomatic patients with a life expectancy of less than 10 years and no family or personal history of colorectal neoplasia.	Test	Don't	No alternative	Qualified	.
General surgery: Canadian Association of General Surgeons	Canada	Surgical	Avoid admission or preoperative chest X-rays for ambulatory patients with unremarkable history and physical exam.	Test	Don't	No alternative	Qualified	.
General surgery: Canadian Association of General Surgeons	Canada	Surgical	Don't perform axillary lymph node dissection for clinical stages I and II breast cancer with clinically negative lymph nodes without attempting sentinel node biopsy.	Treatment	Don't	No alternative	Unqualified	.	Income-generating	Members
General surgery: Canadian Association of General Surgeons	Canada	Surgical	Don't do computed tomography (CT) for the evaluation of suspected appendicitis in children until after ultrasound has been considered as an option.	Test	Don't	No alternative	Unqualified	.
Geriatrics: Canadian Geriatrics Society	Canada	Medical	Avoid using medications known to cause hypoglycemia to achieve hemoglobin A1c <7.5% in many adults age 65 and older; moderate control is generally better.	Treatment	Don't	Alternative	Qualified	.	Non-income-generating	Members
Geriatrics: Canadian Geriatrics Society	Canada	Medical	Don't use antimicrobials to treat bacteriuria in older adults unless specific urinary tract symptoms are present.	Treatment	Don't	No alternative	Unqualified	.	Non-income-generating	Members
Geriatrics: Canadian Geriatrics Society	Canada	Medical	Don't use benzodiazepines or other sedative-hypnotics in older adults as first choice for insomnia, agitation or delirium.	Treatment	Don't	No alternative	Unqualified	.	Non-income-generating	Members
Geriatrics: Canadian Geriatrics Society	Canada	Medical	Don't recommend percutaneous feeding tubes in patients with advanced dementia; instead offer oral feeding.	Treatment	Don't	Alternative	Unqualified	.	Income-generating	Non-members
Geriatrics: Canadian Geriatrics Society	Canada	Medical	Don't use antipsychotics as first choice to treat behavioural and psychological symptoms of dementia.	Treatment	Don't	No alternative	Unqualified	.	Non-income-generating	Members
Headache: Canadian Headache Society	Canada	Other	Don't order neuroimaging or sinus imaging in patients who have a normal clinical examination, who meet diagnostic criteria for migraine, and have no “red flags” for a secondary headache disorder.	Test	Don't	No alternative	Unqualified	Multidisciplinary society
Headache: Canadian Headache Society	Canada	Other	Don't prescribe opioid analgesics or combination analgesics containing opioids or barbiturates as first line therapy for the treatment of migraine.	Treatment	Don't	No alternative	Unqualified	Multidisciplinary society
Headache: Canadian Headache Society	Canada	Other	Don't prescribe acute medications or recommend an over-the-counter analgesic for patients with frequent migraine attacks without monitoring frequency of acute medication use with a headache diary.	Treatment	Don't	No alternative	Unqualified	Multidisciplinary society
Headache: Canadian Headache Society	Canada	Other	Don't forget to consider the behavioural components of migraine treatment, including lifestyle issues like regular and adequate meals and sleep, and management of specific triggers including stress.	Treatment	Do	N/A	Unqualified	Multidisciplinary society
Hematology: Canadian Hematology Society	Canada	Diagnostic	Don't give IVIG as first line treatment for patients with asymptomatic immune thrombocytopenia (ITP).	Treatment	Don't	No alternative	Unqualified	.	Non-income-generating	Members
Hematology: Canadian Hematology Society	Canada	Diagnostic	During interruption of warfarin anticoagulation for procedures, Don't ‘bridge’ with full-dose low molecular weight heparin (LMWH) or unfractionated heparin (UFH) unless the risk of thrombosis is high.	Treatment	Don't	No alternative	Unqualified	.	Non-income-generating	Non-members
Hematology: Canadian Hematology Society	Canada	Diagnostic	Don't transfuse patients based solely on an arbitrary hemoglobin threshold.	Treatment	Don't	No alternative	Unqualified	.	Non-income-generating	Members
Hematology: Canadian Hematology Society	Canada	Diagnostic	Don't order thrombophilia testing in women with early pregnancy loss.	Test	Don't	No alternative	Unqualified	.
Hematology: Canadian Hematology Society	Canada	Diagnostic	Don't request a fine-needle aspirate (FNA) for the evaluation of suspected lymphoma.	Test	Don't	No alternative	Unqualified	.
Hepatology: Canadian Association for the Study of Liver Disease	Canada	Medical	Don't routinely transfuse fresh frozen plasma, vitamin K, or platelets to reverse abnormal tests of coagulation in patients with cirrhosis prior to abdominal paracentesis, endoscopic variceal band ligation, or any other minor invasive procedures.	Treatment	Don't	No alternative	Qualified	.	Non-income-generating	Non-members
Hepatology: Canadian Association for the Study of Liver Disease	Canada	Medical	Don't perform computed tomography (CT) or magnetic resonance imaging (MRI) routinely to monitor benign focal liver lesions (e.g., focal nodal hyperplasia, hemangioma).	Test	Don't	No alternative	Qualified	.
Hepatology: Canadian Association for the Study of Liver Disease	Canada	Medical	Don't order serum ammonia to diagnose or manage hepatic encephalopathy (HE).	Test	Don't	No alternative	Unqualified	.
Hepatology: Canadian Association for the Study of Liver Disease	Canada	Medical	Don't order HFE genotyping based on serum ferritin values alone to diagnose hereditary hemochromatosis.	Test	Don't	No alternative	Unqualified	.
Hepatology: Canadian Association for the Study of Liver Disease	Canada	Medical	Don't repeat hepatitis C viral load testing in an individual who has established chronic infection, outside of antiviral treatment.	Test	Don't	No alternative	Unqualified	.
Hospital medicine: Canadian Society for Hospital Medicine	Canada	Medical	Don't routinely obtain neuro-imaging studies (CT, MRI scans, or carotid Doppler ultrasonography) in the evaluation of simple syncope in patients with a normal neurological examination.	Test	Don't	No alternative	Qualified	.
Hospital medicine: Canadian Society for Hospital Medicine	Canada	Medical	Don't routinely obtain head computed tomography (CT) scans, in hospitalized patients with delirium in the absence of risk factors.	Test	Don't	No alternative	Qualified	.
Hospital medicine: Canadian Society for Hospital Medicine	Canada	Medical	Don't prescribe antibiotics for asymptomatic bacteriuria (ASB) in non-pregnant patients.	Treatment	Don't	No alternative	Unqualified	.	Non-income-generating	Members
Hospital medicine: Canadian Society for Hospital Medicine	Canada	Medical	Don't use benzodiazepines and other sedative-hypnotics in older adults as first choice for insomnia, agitation or delirium.	Treatment	Don't	No alternative	Unqualified	.	Non-income-generating	Members
Hospital medicine: Canadian Society for Hospital Medicine	Canada	Medical	Don't place or leave in place a urinary catheter without reassessment.	Treatment	Don't	No alternative	Unqualified	.	Non-income-generating	Members
Infectious disease: Association of Medical Microbiology and Infectious Disease Canada	Canada	Medical	Don't routinely prescribe intravenous forms of highly bioavailable antimicrobial agents for patients who can reliably take and absorb oral medications.	Treatment	Don't	No alternative	Qualified	.	Non-income-generating	Members
Infectious disease: Association of Medical Microbiology and Infectious Disease Canada	Canada	Medical	Don't routinely repeat CD4 measurements in patients with HIV infection with HIV-1 RNA suppression for ≥2 years and CD4 counts ≥500/µL, unless virologic failure occurs or intercurrent opportunistic infection develops.	Test	Don't	No alternative	Qualified	.
Infectious disease: Association of Medical Microbiology and Infectious Disease Canada	Canada	Medical	Don't routinely repeat radiologic imaging in patients with osteomyelitis demonstrating clinical improvement following adequate antimicrobial therapy.	Test	Don't	No alternative	Qualified	.
Infectious disease: Association of Medical Microbiology and Infectious Disease Canada	Canada	Medical	Don't prescribe alternate second-line antimicrobials to patients reporting non-severe reactions to penicillin when beta-lactams are the recommended first-line therapy.	Treatment	Don't	No alternative	Unqualified	.	Non-income-generating	Members
Infectious disease: Association of Medical Microbiology and Infectious Disease Canada	Canada	Medical	Don't prescribe aminoglycosides for synergy to patients with bacteremia or native valve infective endocarditis caused by Staphylococcus aureus.	Treatment	Don't	No alternative	Unqualified	.	Non-income-generating	Members
Inflammatory bowel disease: Canadian IBD Network for Research and Growth in Quality Improvement Crohn’s and Colitis Canada Canadian Association of Gastroenterology	Canada	Medical	Don't use steroids (e.g., prednisone) for maintenance therapy in inflammatory bowel disease (IBD).	Treatment	Don't	No alternative	Unqualified	.	Non-income-generating	Members
Inflammatory bowel disease: Canadian IBD Network for Research and Growth in Quality Improvement Crohn’s and Colitis Canada Canadian Association of Gastroenterology	Canada	Medical	Don't use opioids long-term to manage abdominal pain in inflammatory bowel disease (IBD).	Treatment	Don't	No alternative	Unqualified	.	Non-income-generating	Members
Inflammatory bowel disease: Canadian IBD Network for Research and Growth in Quality Improvement Crohn’s and Colitis Canada Canadian Association of Gastroenterology	Canada	Medical	Don't unnecessarily prolong the course of intravenous corticosteroids in patients with acute severe ulcerative colitis (UC) in the absence of clinical response.	Treatment	Don't	No alternative	Unqualified	.	Non-income-generating	Members
Inflammatory bowel disease: Canadian IBD Network for Research and Growth in Quality Improvement Crohn’s and Colitis Canada Canadian Association of Gastroenterology	Canada	Medical	Don't initiate or escalate long-term medical therapies for the treatment of inflammatory bowel disease (IBD) based only on symptoms.	Treatment	Don't	No alternative	Unqualified	.	Non-income-generating	Members
Inflammatory bowel disease: Canadian IBD Network for Research and Growth in Quality Improvement Crohn’s and Colitis Canada Canadian Association of Gastroenterology	Canada	Medical	Don't use abdominal computed tomography (CT) scan to assess inflammatory bowel disease (IBD) in the acute setting unless there is suspicion of a complication (obstruction, perforation, abscess) or a non-IBD etiology for abdominal symptoms.	Test	Don't	No alternative	Unqualified	.
Internal medicine: Canadian Society of Internal Medicine	Canada	Medical	Don't initiate therapy with opioids for patients with chronic non-cancer pain unless non-opioid pharmacotherapy and other non-pharmacological options have been optimized.	Treatment	Don't	No alternative	Qualified	.	Non-income-generating	Members
Internal medicine: Canadian Society of Internal Medicine	Canada	Medical	Don't routinely obtain neuro-imaging studies (CT, MRI, or carotid dopplers) in the evaluation of simple syncope in patients with a normal neurological examination.	Test	Don't	No alternative	Qualified	.
Internal medicine: Canadian Society of Internal Medicine	Canada	Medical	Don't routinely perform preoperative testing (such as chest X-rays, echocardiograms, or cardiac stress test) for patients undergoing low risk surgeries.	Test	Don't	No alternative	Qualified	.
Internal medicine: Canadian Society of Internal Medicine	Canada	Medical	Don't place, or leave in place, urinary catheters without an acceptable indication (such as critical illness, obstruction, palliative care).	Treatment	Don't	No alternative	Unqualified	.	Non-income-generating	Members
Internal medicine: Canadian Society of Internal Medicine	Canada	Medical	Don't transfuse red blood cells for arbitrary hemoglobin or hematocrit thresholds in the absence of symptoms, active coronary disease, heart failure or stroke.	Treatment	Don't	No alternative	Unqualified	.	Non-income-generating	Members
Internal medicine: Canadian Society of Internal Medicine	Canada	Medical	In the inpatient setting, Don't order repeated CBC and chemistry testing in the face of clinical and lab stability.	Test	Don't	No alternative	Unqualified	.
Long term care: Long Term Care Medical Directors Association of Canada	Canada	Medical	Don't send the frail resident of a nursing home to the hospital, unless their urgent comfort and medical needs cannot be met in their care home.	Treatment	Don't	No alternative	Unqualified	.	Non-income-generating	Members
Long term care: Long Term Care Medical Directors Association of Canada	Canada	Medical	Don't use antipsychotics as first choice to treat behavioural and psychological symptoms of dementia.	Treatment	Don't	No alternative	Unqualified	.	Non-income-generating	Members
Long term care: Long Term Care Medical Directors Association of Canada	Canada	Medical	Don't insert a feeding tube in individuals with advanced dementia. Instead, assist the resident to eat.	Treatment	Don't	Alternative	Unqualified	.	Income-generating	Non-members
Long term care: Long Term Care Medical Directors Association of Canada	Canada	Medical	Don't continue or add long-term medications unless there is an appropriate indication and a reasonable expectation of benefit in the individual patient.	Treatment	Don't	No alternative	Unqualified	.	Non-income-generating	Members
Long term care: Long Term Care Medical Directors Association of Canada	Canada	Medical	Don't do a urine dip or urine culture unless there are clear signs and symptoms of a urinary tract infection (UTI).	Test	Don't	No alternative	Unqualified	.
Long term care: Long Term Care Medical Directors Association of Canada	Canada	Medical	Don't order screening or routine chronic disease testing just because a blood draw is being done.	Test	Don't	No alternative	Unqualified	.
Medical Education: residents: Resident Doctors of Canada	Canada	Other	Don't order investigations that will not change your patient’s management plan.	Test	Don't	No alternative	Unqualified	Not linked to health service delivery
Medical Education: residents: Resident Doctors of Canada	Canada	Other	Don't order repeat laboratory investigations on inpatients who are clinically stable.	Test	Don't	No alternative	Unqualified	Not linked to health service delivery
Medical Education: residents: Resident Doctors of Canada	Canada	Other	Don't order intravenous (IV) when an oral (PO) option is appropriate and tolerated.	Treatment	Don't	No alternative	Unqualified	Not linked to health service delivery
Medical Education: residents: Resident Doctors of Canada	Canada	Other	Don't order non-urgent investigations or procedures that will delay discharge of hospital inpatients.	Test	Don't	No alternative	Unqualified	Not linked to health service delivery
Medical Education: residents: Resident Doctors of Canada	Canada	Other	Don't order invasive studies if less invasive options are available and as effective.	Test	Don't	No alternative	Unqualified	Not linked to health service delivery
Medical Education: residents: Resident Doctors of Canada	Canada	Other	Don't suggest ordering the most invasive test or treatment before considering other less invasive options.	Test	Don't	No alternative	Unqualified	Not linked to health service delivery
Medical Education: residents: Resident Doctors of Canada	Canada	Other	Don't suggest a test, treatment, or procedure that will not change the patient’s clinical course.	Test & Treatment	Don't	No alternative	Unqualified	Not linked to health service delivery
Medical education: students: Canadian Federation of Medical Students	Canada	Other	Don't miss the opportunity to initiate conversations with patients about whether a test, treatment or procedure is necessary.	Test & Treatment	Do	N/A	Unqualified	Not linked to health service delivery
Medical education: students: Canadian Federation of Medical Students	Canada	Other	Don't hesitate to ask for clarification on test, treatments, or procedures that you believe are unnecessary.	Neither	Do	N/A	Unqualified	Not linked to health service delivery
Medical education: students: Canadian Federation of Medical Students	Canada	Other	Don't suggest ordering test or performing procedures for the sole purpose of gaining personal clinical experience.	Test	Don't	No alternative	Unqualified	Not linked to health service delivery
Medical education: students: Canadian Federation of Medical Students	Canada	Other	Don't suggest ordering test or treatments pre-emptively for the sole purpose of anticipating what your supervisor would want.	Test	Don't	No alternative	Unqualified	Not linked to health service delivery
Medical genetics: Canadian College of Medical Geneticists	Canada	Other	Don't make medical decisions based on results of direct to consumer genetic testing (DTC-GT) without a clear understanding of the limitations and validity of the test.	Test	Don't	No alternative	Qualified	.
Medical genetics: Canadian College of Medical Geneticists	Canada	Other	Don't use non-invasive prenatal detection of fetal aneuploidies by cell-free DNA as a diagnostic test.	Test	Don't	No alternative	Unqualified	.
Medical genetics: Canadian College of Medical Geneticists	Canada	Other	Don't order a chromosome analysis by doing a karyotype for individuals with intellectual disability/developmental delay of unknown etiology.	Test	Don't	No alternative	Unqualified	.
Medical genetics: Canadian College of Medical Geneticists	Canada	Other	Don't order whole exome sequencing prior to genetic counselling.	Test	Don't	No alternative	Unqualified	.
Medical genetics: Canadian College of Medical Geneticists	Canada	Other	Don't order carrier testing in children.	Test	Don't	No alternative	Unqualified	.
Medical microbiology: Association of Medical Microbiology and Infectious Disease Canada	Canada	Medical	Don't routinely collect or process specimens for Clostridium difficile testing when stool is non-liquid (i.e., does not take the shape of the specimen container) or when the patient has had a prior nucleic acid amplification test result within the past 7 days.	Test	Don't	No alternative	Qualified	.
Medical microbiology: Association of Medical Microbiology and Infectious Disease Canada	Canada	Medical	Don't routinely order nucleic acid amplification testing on cerebrospinal fluid (e.g., herpes simplex virus, varicella zoster virus, enteroviruses) in patients without a compatible clinical syndrome.	Test	Don't	No alternative	Qualified	.
Medical microbiology: Association of Medical Microbiology and Infectious Disease Canada	Canada	Medical	Don't routinely obtain swabs during surgical procedures when fluid and/or tissue samples can be collected.	Test	Don't	No alternative	Qualified	.
Medical microbiology: Association of Medical Microbiology and Infectious Disease Canada	Canada	Medical	Don't collect urine specimens for culture from adults who lack symptoms localizing to the urinary tract or fever unless they are pregnant or undergoing genitourinary instrumentation where mucosal bleeding is expected.	Test	Don't	No alternative	Unqualified	.
Medical microbiology: Association of Medical Microbiology and Infectious Disease Canada	Canada	Medical	Don't obtain swabs from superficial ulcers for culture as they are prone to both false positive and false negative results with respect to the cause of the infection.	Test	Don't	No alternative	Unqualified	.
Nephrology: Canadian Society of Nephrology	Canada	Medical	Don't initiate chronic dialysis without ensuring a shared decision-making process between patients, their families, and their nephrology health care team.	Treatment	Don't	No alternative	Unqualified	.	Non-income-generating	Members
Nephrology: Canadian Society of Nephrology	Canada	Medical	Don't initiate dialysis in outpatients with Stage 5 CKD in the absence of clinical indications.	Treatment	Don't	No alternative	Unqualified	.	Non-income-generating	Members
Nephrology: Canadian Society of Nephrology	Canada	Medical	Don't initiate erythropoiesis-stimulating agents (ESAs) in chronic kidney disease (CKD) patients with hemoglobin levels greater than or equal to 100 g/L without symptoms of anemia.	Treatment	Don't	No alternative	Unqualified	.	Non-income-generating	Members
Nephrology: Canadian Society of Nephrology	Canada	Medical	Don't prescribe nonsteroidal anti-inflammatory drugs (NSAIDS) in individuals with hypertension or heart failure or CKD of all causes, including diabetes.	Treatment	Don't	No alternative	Unqualified	.	Non-income-generating	Members
Nephrology: Canadian Society of Nephrology	Canada	Medical	Don't prescribe angiotensin converting enzyme (ACE) inhibitors in combination with angiotensin II receptor blockers (ARBs) for the treatment of hypertension, diabetic nephropathy and heart failure.	Treatment	Don't	No alternative	Unqualified	.	Non-income-generating	Members
Nuclear medicine: Canadian Association of Nuclear Medicine	Canada	Diagnostic	Don't perform stress cardiac imaging or coronary angiography in patients without cardiac symptoms unless high-risk markers are present.	Test	Don't	No alternative	Unqualified	.
Nuclear medicine: Canadian Association of Nuclear Medicine	Canada	Diagnostic	Don't use nuclear medicine thyroid scans to evaluate thyroid nodules in patients with normal thyroid gland function.	Test	Don't	No alternative	Unqualified	.
Nuclear medicine: Canadian Association of Nuclear Medicine	Canada	Diagnostic	Don't use a computed tomography angiogram (CTA) to diagnose pulmonary embolism in young patients, particularly women, with a normal chest radiograph; consider a radionuclide lung study (‘V\Q study”) instead.	Test	Don't	No alternative	Unqualified	.
Nuclear medicine: Canadian Association of Nuclear Medicine	Canada	Diagnostic	Don't do routine bone scans in men with low-risk prostate cancer.	Test	Don't	No alternative	Unqualified	.
Nuclear medicine: Canadian Association of Nuclear Medicine	Canada	Diagnostic	Don't repeat DEXA scans more often than every two years in the absence of high risk or new risk factors.	Test	Don't	No alternative	Unqualified	.
Nurse Practitioner: Nurse Practitioner Association of Canada	Canada	Allied Health, Nursing & Dentistry	Don't routinely measure Vitamin D levels in low risk adults.	Test	Don't	No alternative	Qualified	.
Nurse Practitioner: Nurse Practitioner Association of Canada	Canada	Allied Health, Nursing & Dentistry	Don't prescribe prophylactic antibiotics to prevent travellers’ diarrhea.	Treatment	Don't	No alternative	Unqualified	.	Non-income-generating	Members
Nurse Practitioner: Nurse Practitioner Association of Canada	Canada	Allied Health, Nursing & Dentistry	Don't prescribe any medication to patients over the age of 65 without conducting a thorough medication review.	Treatment	Don't	No alternative	Unqualified	.	Non-income-generating	Members
Nurse Practitioner: Nurse Practitioner Association of Canada	Canada	Allied Health, Nursing & Dentistry	Don't prescribe vitamin B12 injections to clients with low vitamin B12 levels as first line therapy.	Treatment	Don't	No alternative	Unqualified	.	Non-income-generating	Members
Nurse Practitioner: Nurse Practitioner Association of Canada	Canada	Allied Health, Nursing & Dentistry	Don't do annual complete physical examinations on asymptomatic adults with no significant risk factors.	Test	Don't	No alternative	Unqualified	.
Nurse Practitioner: Nurse Practitioner Association of Canada	Canada	Allied Health, Nursing & Dentistry	Don't order screening chest X-rays in asymptomatic patients.	Test	Don't	No alternative	Unqualified	.
Nurse Practitioner: Nurse Practitioner Association of Canada	Canada	Allied Health, Nursing & Dentistry	Don't order chest X-rays in patients with acute upper respiratory tract infections.	Test	Don't	No alternative	Unqualified	.
Nurse Practitioner: Nurse Practitioner Association of Canada	Canada	Allied Health, Nursing & Dentistry	Don't order thyroid function tests as screening for asymptomatic, low risk patients.	Test	Don't	No alternative	Unqualified	.
Nurse Practitioner: Nurse Practitioner Association of Canada	Canada	Allied Health, Nursing & Dentistry	Don't screen women with Pap smears if under 21 years of age or over 69 years of age.	Test	Don't	No alternative	Unqualified	.
Nursing: Canadian Nurses Association	Canada	Allied Health, Nursing & Dentistry	Don't routinely use incontinence containment products (including briefs or pads) for older adults.	Treatment	Don't	No alternative	Qualified	.	Non-income-generating	Members
Nursing: Canadian Nurses Association	Canada	Allied Health, Nursing & Dentistry	Don't routinely recommend antidepressants as a first-line treatment for mild depressive symptoms in adults.	Treatment	Don't	No alternative	Qualified	.	Non-income-generating	Non-members
Nursing: Canadian Nurses Association	Canada	Allied Health, Nursing & Dentistry	Don't recommend antipsychotic medicines as the first choice to treat symptoms of dementia.	Treatment	Don't	No alternative	Unqualified	.	Non-income-generating	Non-members
Nursing: Canadian Nurses Association	Canada	Allied Health, Nursing & Dentistry	Don't recommend antimicrobials to treat bacteriuria in older adults unless specific urinary tract symptoms are present.	Treatment	Don't	No alternative	Unqualified	.	Non-income-generating	Non-members
Nursing: Canadian Nurses Association	Canada	Allied Health, Nursing & Dentistry	Don't insert an indwelling urinary catheter or leave it in place without daily assessment.	Treatment	Don't	No alternative	Unqualified	.	Non-income-generating	Members
Nursing: Canadian Nurses Association	Canada	Allied Health, Nursing & Dentistry	Don't add extra layers of bedding (sheets, pads) beneath patients on therapeutic surfaces.	Treatment	Don't	No alternative	Unqualified	.	Non-income-generating	Members
Nursing: Canadian Nurses Association	Canada	Allied Health, Nursing & Dentistry	Don't use oxygen therapy to treat non-hypoxic dyspnea.	Treatment	Don't	No alternative	Unqualified	.	Non-income-generating	Members
Nursing: Canadian Nurses Association	Canada	Allied Health, Nursing & Dentistry	Don't recommend tube feeding for clients with advanced dementia without ensuring a shared decision-making process that includes the known wishes of clients regarding future care needs and the perspectives of carers and the health care team.	Treatment	Don't	No alternative	Unqualified	.	Income-generating	Non-members
Nursing: Canadian Nurses Association	Canada	Allied Health, Nursing & Dentistry	Don't advise routine self-monitoring of blood glucose between appointments for clients with type 2 diabetes who are not taking insulin or other medications that could increase risk for hypoglycemia	Test	Don't	No alternative	Unqualified	.
Nursing: Infection and Prevention Control: Canadian Nurses Association Infection Prevention and Control Canada	Canada	Allied Health, Nursing & Dentistry	Don't overuse gloves.	Neither	Don't	No alternative	Qualified	.
Nursing: Infection and Prevention Control: Canadian Nurses Association Infection Prevention and Control Canada	Canada	Allied Health, Nursing & Dentistry	Don't routinely use personal protective equipment (gowns, masks, hats, gloves....) for the access of family members in ICU.	Neither	Don't	No alternative	Qualified	.
Nursing: Infection and Prevention Control: Canadian Nurses Association Infection Prevention and Control Canada	Canada	Allied Health, Nursing & Dentistry	Don't recommend antibiotics for infections that are likely viral in origin, such as an influenza-like illness.	Treatment	Don't	No alternative	Unqualified	.	Non-income-generating	Non-members
Nursing: Infection and Prevention Control: Canadian Nurses Association Infection Prevention and Control Canada	Canada	Allied Health, Nursing & Dentistry	Don't prolong the use of invasive devices.	Treatment	Don't	No alternative	Unqualified	.	Non-income-generating	Members
Nursing: Infection and Prevention Control: Canadian Nurses Association Infection Prevention and Control Canada	Canada	Allied Health, Nursing & Dentistry	Don't shave hair for medical procedures. Use clippers if hair removal is required.	Treatment	Don't	No alternative	Unqualified	.	Non-income-generating	Members
Nursing: Infection and Prevention Control: Canadian Nurses Association Infection Prevention and Control Canada	Canada	Allied Health, Nursing & Dentistry	Don't do a urine dip or send urine specimens for culture unless urinary tract symptoms are present.	Test	Don't	No alternative	Unqualified	.
Nursing: Infection and Prevention Control: Canadian Nurses Association Infection Prevention and Control Canada	Canada	Allied Health, Nursing & Dentistry	Don't send unnecessary or improperly collected specimens for testing.	Test	Don't	No alternative	Unqualified	.
Nursing: Infection and Prevention Control: Canadian Nurses Association Infection Prevention and Control Canada	Canada	Allied Health, Nursing & Dentistry	Don't collect stool that is not diarrhea for Clostridium difficile infection testing or test of cure.	Test	Don't	No alternative	Unqualified	.
Obstetrics and gynaecology: Society of Obstetricians and Gynaecologists of Canada	Canada	Surgical	Avoid the use of routine episiotomy in spontaneous vaginal births.	Treatment	Don't	No alternative	Qualified	.	Income-generating	Members
Obstetrics and gynaecology: Society of Obstetricians and Gynaecologists of Canada	Canada	Surgical	Don't routinely screen women with Pap smears if under 21 years of age or over 69 years of age.	Test	Don't	No alternative	Qualified	.
Obstetrics and gynaecology: Society of Obstetricians and Gynaecologists of Canada	Canada	Surgical	Don't routinely order hormone levels including estradiol, progesterone, follicle-stimulating hormone and luteinizing hormone in postmenopausal women or after a hysterectomy, either to diagnose menopause or to manage hormone therapy.	Test	Don't	No alternative	Qualified	.
Obstetrics and gynaecology: Society of Obstetricians and Gynaecologists of Canada	Canada	Surgical	Don't offer hysterectomy to women with asymptomatic fibroids on the basis of risk malignancy.	Treatment	Don't	No alternative	Unqualified	.	Income-generating	Members
Obstetrics and gynaecology: Society of Obstetricians and Gynaecologists of Canada	Canada	Surgical	Don't do any surgical intervention, including ablation, for abnormal uterine bleeding until medical management (including the progesterone intra-uterine system) has been offered and either declined or found unsuccessful.	Treatment	Don't	No alternative	Unqualified	.	Income-generating	Members
Obstetrics and gynaecology: Society of Obstetricians and Gynaecologists of Canada	Canada	Surgical	Don't use meperidine for labour analgesia due to its long-acting active metabolites and negative effects on neonatal behaviours.	Treatment	Don't	No alternative	Unqualified	.	Non-income-generating	Members
Obstetrics and gynaecology: Society of Obstetricians and Gynaecologists of Canada	Canada	Surgical	Don't do electronic fetal monitoring for low risk women in labour; use intermittent auscultation.	Test	Don't	Alternative	Unqualified	.
Obstetrics and gynaecology: Society of Obstetricians and Gynaecologists of Canada	Canada	Surgical	Don't perform routine urinalysis (protein, glucose) at every antenatal visit (in low risk normotensive women).	Test	Don't	No alternative	Unqualified	.
Obstetrics and gynaecology: Society of Obstetricians and Gynaecologists of Canada	Canada	Surgical	Don't perform umbilical artery Doppler studies as a routine screening test in uncomplicated pregnancies with normal fetal growth.	Test	Don't	No alternative	Unqualified	.
Obstetrics and gynaecology: Society of Obstetricians and Gynaecologists of Canada	Canada	Surgical	Don't screen for ovarian cancer in asymptomatic women at average risk.	Test	Don't	No alternative	Unqualified	.
Occupational medicine: Occupational Medicine Specialists of Canada	Canada	Medical	Don't prescribe opiates for the treatment of acute or chronic non-cancer pain without first assessing side effects, work status, and capacity to drive a motor vehicle.	Treatment	Don't	No alternative	Unqualified	.	Non-income-generating	Members
Occupational medicine: Occupational Medicine Specialists of Canada	Canada	Medical	Don't endorse clinically unnecessary absence from work.	Treatment	Don't	No alternative	Unqualified	.	Non-income-generating	Members
Occupational medicine: Occupational Medicine Specialists of Canada	Canada	Medical	Don't order X-rays for acute low back pain in the absence of red flags.	Test	Don't	No alternative	Unqualified	.
Occupational medicine: Occupational Medicine Specialists of Canada	Canada	Medical	Don't order blood mercury levels unless: dietary history suggests risk; the patient is pregnant or planning to become pregnant; and/or the patient is occupationally exposed to organomercury compounds.	Test	Don't	No alternative	Unqualified	.
Occupational medicine: Occupational Medicine Specialists of Canada	Canada	Medical	Don't repeat chest X-rays when screening exposed workers for asbestosis unless clinical indications are present.	Test	Don't	No alternative	Unqualified	.
Oncology: Canadian Association of Medical Oncologists Canadian Association of Radiation Oncology Canadian Partnership Against Cancer Canadian Society for Surgical Oncology	Canada	Medical	Avoid chemotherapy and instead focus on symptom relief and palliative care in patients with advanced cancer unlikely to benefit from chemotherapy (e.g., performance status 3 or 4).	Treatment	Don't	No alternative	Qualified	Multidisciplinary society
Oncology: Canadian Association of Medical Oncologists Canadian Association of Radiation Oncology Canadian Partnership Against Cancer Canadian Society for Surgical Oncology	Canada	Medical	Don't delay or avoid palliative care for a patient with metastatic cancer because they are pursuing disease-directed treatment.	Treatment	Do	N/A	Qualified	Multidisciplinary society
Oncology: Canadian Association of Medical Oncologists Canadian Association of Radiation Oncology Canadian Partnership Against Cancer Canadian Society for Surgical Oncology	Canada	Medical	Don't routinely use extensive locoregional therapy in most cancer situations where there is metastatic disease and minimal symptoms attributable to the primary tumour (e.g., colorectal cancer).	Treatment	Don't	No alternative	Qualified	Multidisciplinary society
Oncology: Canadian Association of Medical Oncologists Canadian Association of Radiation Oncology Canadian Partnership Against Cancer Canadian Society for Surgical Oncology	Canada	Medical	Don't perform routine cancer screening, or surveillance for a new primary cancer, in the majority of patients with metastatic disease.	Test	Don't	No alternative	Unqualified	Multidisciplinary society
Oncology: Canadian Association of Medical Oncologists Canadian Association of Radiation Oncology Canadian Partnership Against Cancer Canadian Society for Surgical Oncology	Canada	Medical	Don't perform routine colonoscopic surveillance every year in patients following their colon cancer surgery; instead, frequency should be based on the findings of the prior colonoscopy and corresponding guidelines.	Test	Don't	No alternative	Unqualified	Multidisciplinary society
Oncology: Canadian Association of Medical Oncologists Canadian Association of Radiation Oncology Canadian Partnership Against Cancer Canadian Society for Surgical Oncology	Canada	Medical	Don't recommend more than a single fraction of palliative radiation for an uncomplicated painful bone metastasis.	Treatment	Don't	No alternative	Unqualified	Multidisciplinary society
Oncology: Canadian Association of Medical Oncologists Canadian Association of Radiation Oncology Canadian Partnership Against Cancer Canadian Society for Surgical Oncology	Canada	Medical	Don't initiate management in patients with low-risk prostate cancer (T1/T2, PSA < 10 ng/ml, and Gleason score < 7) without first discussing active surveillance.	Treatment	Don't	No alternative	Unqualified	Multidisciplinary society
Oncology: Canadian Association of Medical Oncologists Canadian Association of Radiation Oncology Canadian Partnership Against Cancer Canadian Society for Surgical Oncology	Canada	Medical	Don't initiate whole breast radiotherapy in 25 fractions as a part of breast conservation therapy in women age ≥50 with early stage invasive breast cancer without considering shorter treatment schedules.	Treatment	Don't	No alternative	Unqualified	Multidisciplinary society
Oncology: Canadian Association of Medical Oncologists Canadian Association of Radiation Oncology Canadian Partnership Against Cancer Canadian Society for Surgical Oncology	Canada	Medical	Don't deliver care (e.g., follow-up) in a high-cost setting (e.g., inpatient, cancer center) that could be delivered just as effectively in a lower-cost setting (e.g., primary care).	Treatment	Don't	No alternative	Unqualified	Multidisciplinary society
Oncology: Canadian Association of Medical Oncologists Canadian Association of Radiation Oncology Canadian Partnership Against Cancer Canadian Society for Surgical Oncology	Canada	Medical	Don't order test to detect recurrent cancer in asymptomatic patients if there is not a realistic expectation that early detection of recurrence can improve survival or quality of life.	Test	Don't	No alternative	Unqualified	Multidisciplinary society
Orthopaedics: Canadian Orthopaedic Association	Canada	Surgical	Don't prescribe opioids for management of osteoarthritis before optimizing the use of non-opioid approaches to pain management.	Treatment	Don't	No alternative	Qualified	.	Non-income-generating	Members
Orthopaedics: Canadian Orthopaedic Association	Canada	Surgical	Avoid performing routine post-operative deep vein thrombosis ultrasonography screening in patients who undergo elective hip or knee arthroplasty.	Test	Don't	No alternative	Qualified	.
Orthopaedics: Canadian Orthopaedic Association	Canada	Surgical	Don't routinely request pathological examination of tissue from uncomplicated primary hip and knee replacement surgery undertaken for degenerative arthritis.	Test	Don't	No alternative	Qualified	.
Orthopaedics: Canadian Orthopaedic Association	Canada	Surgical	Don't use needle lavage to treat patients with symptomatic osteoarthritis of the knee for long-term relief.	Treatment	Don't	No alternative	Unqualified	.	Non-income-generating	Members
Orthopaedics: Canadian Orthopaedic Association	Canada	Surgical	Don't use glucosamine and chondroitin to treat patients with symptomatic osteoarthritis of the knee.	Treatment	Don't	No alternative	Unqualified	.	Non-income-generating	Members
Orthopaedics: Canadian Orthopaedic Association	Canada	Surgical	Don't use lateral wedge insoles to treat patients with symptomatic medial compartment osteoarthritis of the knee.	Treatment	Don't	No alternative	Unqualified	.	Non-income-generating	Non-members
Orthopaedics: Canadian Orthopaedic Association	Canada	Surgical	Don't use post-operative splinting of the wrist after carpal tunnel release for long-term relief.	Treatment	Don't	No alternative	Unqualified	.	Non-income-generating	Members
Orthopaedics: Canadian Orthopaedic Association	Canada	Surgical	Don't order a hip MRI when x-rays demonstrate osteoarthritis and symptoms are suggestive of osteoarthritis as the MRI rarely adds useful information to guide diagnosis or treatment.	Test	Don't	No alternative	Unqualified	.
Orthopaedics: Canadian Orthopaedic Association	Canada	Surgical	Don't use arthroscopic debridement as a primary treatment in the management of osteoarthritis of the knee.	Treatment	Don't	No alternative	Unqualified	.	Income-generating	Members
Orthopaedics: Canadian Orthopaedic Association	Canada	Surgical	Don't order a knee MRI when weight-bearing x-rays demonstrate osteoarthritis and symptoms are suggestive of osteoarthritis as the MRI rarely adds useful information to guide diagnosis or treatment.	Test	Don't	No alternative	Unqualified	.
Otolaryngology: head & neck surgery: Canadian Society of Otolaryngology - Head & Neck Surgery Canadian Association of Head and Neck Surgical Oncologists	Canada	Surgical	Don't order imaging - computer tomography (CT) or magnetic resonance imaging (MRI) - as the initial investigation for patients presenting with a chief complaint of hoarseness.	Test	Don't	No alternative	Unqualified	.
Otolaryngology: head & neck surgery: Canadian Society of Otolaryngology - Head & Neck Surgery Canadian Association of Head and Neck Surgical Oncologists	Canada	Surgical	Don't perform open biopsy or excision of a neck mass without having first considered a fine needle aspiration (FNA) biopsy.	Test	Don't	No alternative	Unqualified	.
Otolaryngology: head & neck surgery: Canadian Society of Otolaryngology - Head & Neck Surgery Canadian Association of Head and Neck Surgical Oncologists	Canada	Surgical	Don't order neck ultrasound to investigate odynophagia (discomfort or pain with swallowing) or globus sensation.	Test	Don't	No alternative	Unqualified	.
Otolaryngology: Otology and Neurotology: Canadian Society of Otolaryngology - Head & Neck Surgery	Canada	Surgical	Don't use oral antibiotics as a first line treatment for patients with painless ear drainage associated with a tympanic membrane perforation or tympanostomy tube unless there is evidence of developing cellulitis in the external ear canal skin and pinna.	Treatment	Don't	No alternative	Unqualified	.	Non-income-generating	Members
Otolaryngology: Otology and Neurotology: Canadian Society of Otolaryngology - Head & Neck Surgery	Canada	Surgical	Don't perform particle repositioning maneuvers (Epley or Semont) without a clinical diagnosis of posterior semicircular canal benign paroxysmal positional vertigo in the affected ear.	Treatment	Don't	No alternative	Unqualified	.	Non-income-generating	Members
Otolaryngology: Otology and Neurotology: Canadian Society of Otolaryngology - Head & Neck Surgery	Canada	Surgical	Don't order specialized audiometric and vestibular neurodiagnostic test in an attempt to screen for peripheral vestibular disease.	Test	Don't	No alternative	Unqualified	.
Otolaryngology: Otology and Neurotology: Canadian Society of Otolaryngology - Head & Neck Surgery	Canada	Surgical	Don't perform computed tomography or blood work in the evaluation of a patient with sudden sensorineural hearing loss (SSNHL) given its presumed viral etiology.	Test	Don't	No alternative	Unqualified	.
Otolaryngology: Otology and Neurotology: Canadian Society of Otolaryngology - Head & Neck Surgery	Canada	Surgical	Don't perform auditory brainstem responses (ABR) in patients with asymmetrical hearing loss. Asymmetrical hearing loss is defined as bone conduction threshold difference of: - 20 dB threshold difference at a single frequency - 15 dB threshold difference at 2 frequencies - 10 db threshold difference at 3 frequencies	Test	Don't	No alternative	Unqualified	.
Paediatric surgery: Canadian Association of Paediatric Surgeons	Canada	Surgical	Don't order a routine ultrasound for umbilical and/or inguinal hernia.	Test	Don't	No alternative	Unqualified	.
Paediatric surgery: Canadian Association of Paediatric Surgeons	Canada	Surgical	Don't order C-reactive protein (CRP) levels in children with suspected appendicitis.	Test	Don't	No alternative	Unqualified	.
Paediatric surgery: Canadian Association of Paediatric Surgeons	Canada	Surgical	Don't do computed tomography (CT) for the evaluation of suspected appendicitis in children until after ultrasound has been considered as an option.	Test	Don't	No alternative	Unqualified	.
Paediatric surgery: Canadian Association of Paediatric Surgeons	Canada	Surgical	Don't order a routine ultrasound for children with undescended testes.	Test	Don't	No alternative	Unqualified	.
Paediatric surgery: Canadian Association of Paediatric Surgeons	Canada	Surgical	Don't delay testing for total and conjugated (direct) bilirubin in any newborn with persistent jaundice beyond 2 weeks of age.	Test	Do	N/A	Unqualified	.
Paediatric surgery: Canadian Association of Paediatric Surgeons	Canada	Surgical	Don't delay referral for undescended testes beyond 6 months of age.	Treatment	Do	N/A	Unqualified	.
Paediatrics: Canadian Paediatric Society	Canada	Medical	Don't routinely use acid blockers or motility agents for the treatment of gastroesophageal reflux in infants.	Treatment	Don't	No alternative	Qualified	.	Non-income-generating	Members
Paediatrics: Canadian Paediatric Society	Canada	Medical	Don't routinely do a throat swab when children present with a sore throat if they have a cough, rhinitis, or hoarseness as they almost certainly have viral pharyngitis.	Test	Don't	No alternative	Qualified	.
Paediatrics: Canadian Paediatric Society	Canada	Medical	Don't administer psychostimulant medications to preschool children with Attention Deficit Disorder (ADD), but offer parent-administered behavioural therapy.	Treatment	Don't	Alternative	Unqualified	.	Non-income-generating	Members
Paediatrics: Canadian Paediatric Society	Canada	Medical	Don't recommend the use of cough and cold remedies in children under six years of age.	Treatment	Don't	No alternative	Unqualified	.	Non-income-generating	Members
Paediatrics: Canadian Paediatric Society	Canada	Medical	Don't perform screening panels (IgE test) for food allergies without previous consideration of the pertinent medical history.	Test	Don't	No alternative	Unqualified	.
Palliative care: Canadian Society of Palliative Care Physicians	Canada	Medical	Don't use stool softeners alone to prevent opioid induced constipation.	Treatment	Don't	No alternative	Unqualified	.	Non-income-generating	Members
Palliative care: Canadian Society of Palliative Care Physicians	Canada	Medical	Don't delay advance care planning conversations.	Treatment	Don't	No alternative	Unqualified	.	Non-income-generating	Members
Palliative care: Canadian Society of Palliative Care Physicians	Canada	Medical	Don't use oxygen therapy to treat non-hypoxic dyspnea.	Treatment	Don't	No alternative	Unqualified	.	Non-income-generating	Members
Palliative care: Canadian Society of Palliative Care Physicians	Canada	Medical	Don't transfuse red blood cells for arbitrary hemoglobin or hematocrit thresholds in the absence of symptoms, or if no benefit was perceived from previous transfusions.	Treatment	Don't	No alternative	Unqualified	.	Non-income-generating	Members
Palliative care: Canadian Society of Palliative Care Physicians	Canada	Medical	Don't delay palliative care for a patient with serious illness who has physical, psychological, social or spiritual distress because they are pursuing disease-directed treatment.	Treatment	Do	N/A	Unqualified	.
Pathology: Canadian Association of Pathologists	Canada	Diagnostic	Avoid routine preoperative laboratory testing for low risk surgeries without a clinical indication.	Test	Don't	No alternative	Qualified	.
Pathology: Canadian Association of Pathologists	Canada	Diagnostic	Avoid standing orders for repeat complete blood count (CBC) on inpatients who are clinically/laboratorily stable.	Test	Don't	No alternative	Qualified	.
Pathology: Canadian Association of Pathologists	Canada	Diagnostic	Don't perform population based screening for 25-OH-Vitamin D deficiency.	Test	Don't	No alternative	Unqualified	.
Pathology: Canadian Association of Pathologists	Canada	Diagnostic	Don't screen women with Pap smears if under 21 years of age or over 69 years of age.	Test	Don't	No alternative	Unqualified	.
Pathology: Canadian Association of Pathologists	Canada	Diagnostic	Don't send urine specimens for culture on asymptomatic patients including the elderly, diabetics, or as a follow up to confirm effective treatment.	Test	Don't	No alternative	Unqualified	.
Pediatric Infectious Diseases and Medical Microbiology	Canada	Medical	Don't routinely use antibiotics other than amoxicillin in the treatment of children with presumed community-acquired pneumonia (in the outpatient setting).	Treatment	Don't	No alternative	Qualified	.	Non-income-generating	Members
Pediatric Infectious Diseases and Medical Microbiology	Canada	Medical	Don't routinely treat uncomplicated acute hematogenous osteomyelitis with prolonged intravenous therapy.	Treatment	Don't	No alternative	Qualified	.	Non-income-generating	Members
Pediatric Infectious Diseases and Medical Microbiology	Canada	Medical	Don't routinely collect or process specimens for Clostridium difficile testing in infants less than one year of age with diarrhea.	Test	Don't	No alternative	Qualified	.
Pediatric Infectious Diseases and Medical Microbiology	Canada	Medical	Don't use a bag for collection of urine cultures to diagnosis urinary tract infections.	Test	Don't	No alternative	Unqualified	.
Pediatric Neurosurgery: Canadian Paediatric Society	Canada	Surgical	Don't recommend helmets for mild to severe positional flattening.	Treatment	Don't	No alternative	Unqualified	.	Non-income-generating	Members
Pediatric Neurosurgery: Canadian Paediatric Society	Canada	Surgical	Don't order a CT to initially investigate macrocephaly (order an ultrasound or MRI).	Test	Don't	Alternative	Unqualified	.
Pediatric Neurosurgery: Canadian Paediatric Society	Canada	Surgical	Don't image a midline dimple related to the coccyx in an asymptomatic infant or child.	Test	Don't	No alternative	Unqualified	.
Pediatric Neurosurgery: Canadian Paediatric Society	Canada	Surgical	Don't use CT scans for routine imaging of children with hydrocephalus. Fast sequence non-sedated MRIs or ultrasounds provide adequate information to assess patients without exposing them to radiation or an anesthetic.	Test	Don't	Alternative	Unqualified	.
Pediatric Neurosurgery: Canadian Paediatric Society	Canada	Surgical	Don't do routine surveillance imaging for incidentally discovered Chiari I malformation.	Test	Don't	No alternative	Unqualified	.
Pharmacist: Canadian Pharmacists Association	Canada	Allied Health, Nursing & Dentistry	Don't use a medication to treat the side effects of another medication unless absolutely necessary.	Treatment	Don't	No alternative	Qualified	.	Non-income-generating	Non-members
Pharmacist: Canadian Pharmacists Association	Canada	Allied Health, Nursing & Dentistry	Don't start or renew drug therapy unless there is an appropriate indication and reasonable expectation of benefit in the individual patient.	Treatment	Don't	No alternative	Qualified	.	Non-income-generating	Non-members
Pharmacist: Canadian Pharmacists Association	Canada	Allied Health, Nursing & Dentistry	Don't recommend the use of over-the-counter medications containing codeine for the management of acute or chronic pain. Counsel patients against their use and recommend safe alternatives.	Treatment	Don't	Alternative	Unqualified	.	Non-income-generating	Members
Pharmacist: Canadian Pharmacists Association	Canada	Allied Health, Nursing & Dentistry	Don't renew long-term proton pump inhibitor (PPI) therapy for gastrointestinal symptoms without an attempt to stop or reduce (taper) therapy at least once per year for most patients.	Treatment	Don't	No alternative	Unqualified	.	Non-income-generating	Non-members
Pharmacist: Canadian Pharmacists Association	Canada	Allied Health, Nursing & Dentistry	Question the use of antipsychotics as a first-line intervention to treat primary insomnia in any age group.	Treatment	Don't	No alternative	Unqualified	.	Non-income-generating	Members
Pharmacist: Canadian Pharmacists Association	Canada	Allied Health, Nursing & Dentistry	Don't prescribe or dispense benzodiazepines without building a discontinuation strategy into the patient’s treatment plan (except for patients who have a valid indication for long-term use).	Treatment	Don't	No alternative	Unqualified	.	Non-income-generating	Members
Physical medicine and rehabilitation: Canadian Association of Physical Medicine and Rehabilitation	Canada	Medical	Do not treat asymptomatic urinary tract infections in catheterized patients.	Treatment	Don't	No alternative	Unqualified	.	Non-income-generating	Members
Physical medicine and rehabilitation: Canadian Association of Physical Medicine and Rehabilitation	Canada	Medical	Do not order prescription drugs for pain without considering functional improvement.	Treatment	Don't	No alternative	Unqualified	.	Non-income-generating	Members
Physical medicine and rehabilitation: Canadian Association of Physical Medicine and Rehabilitation	Canada	Medical	Do not use benzodiazepines for the treatment of agitation in the acute phase of traumatic brain injury after initial stabilization.	Treatment	Don't	No alternative	Unqualified	.	Non-income-generating	Members
Physical medicine and rehabilitation: Canadian Association of Physical Medicine and Rehabilitation	Canada	Medical	Do not recommend carpal tunnel release without electrodiagnostic studies to confirm the diagnosis and severity of nerve entrapment.	Treatment	Don't	No alternative	Unqualified	.	Income-generating	Non-members
Physical medicine and rehabilitation: Canadian Association of Physical Medicine and Rehabilitation	Canada	Medical	Do not regularly prescribe bed rest and inactivity following injury and/or illness unless there is scientific evidence that harm will result from activity.	Treatment	Don't	No alternative	Unqualified	.	Non-income-generating	Members
Physical medicine and rehabilitation: Canadian Association of Physical Medicine and Rehabilitation	Canada	Medical	Do not order CT scans for low back pain unless red flags are present.	Test	Don't	No alternative	Unqualified	.
Psychiatric: Canadian Academy of Child and Adolescent Psychiatry Canadian Academy of Geriatric Psychiatry Canadian Psychiatric Association	Canada	Medical	Don't routinely use antipsychotics to treat primary insomnia in any age group.	Treatment	Don't	No alternative	Qualified	.	Non-income-generating	Members
Psychiatric: Canadian Academy of Child and Adolescent Psychiatry Canadian Academy of Geriatric Psychiatry Canadian Psychiatric Association	Canada	Medical	Don't routinely use antidepressants as first-line treatment for mild or subsyndromal depressive symptoms in adults.	Treatment	Don't	No alternative	Qualified	.	Non-income-generating	Members
Psychiatric: Canadian Academy of Child and Adolescent Psychiatry Canadian Academy of Geriatric Psychiatry Canadian Psychiatric Association	Canada	Medical	Don't routinely continue benzodiazepines initiated during an acute care hospital admission without a careful review and plan of tapering and discontinuing, ideally prior to hospital discharge.	Treatment	Don't	No alternative	Qualified	.	Non-income-generating	Members
Psychiatric: Canadian Academy of Child and Adolescent Psychiatry Canadian Academy of Geriatric Psychiatry Canadian Psychiatric Association	Canada	Medical	Don't routinely prescribe antidepressants as first-line treatment for depression comorbid with an active alcohol use disorder without first considering the possibility of a period of sobriety and subsequent reassessment for the persistence of depressive symptoms.	Treatment	Don't	Alternative	Qualified	.	Non-income-generating	Members
Psychiatric: Canadian Academy of Child and Adolescent Psychiatry Canadian Academy of Geriatric Psychiatry Canadian Psychiatric Association	Canada	Medical	Don't routinely prescribe high-dose or combination antipsychotic treatment strategies in the treatment of schizophrenia.	Treatment	Don't	No alternative	Qualified	.	Non-income-generating	Members
Psychiatric: Canadian Academy of Child and Adolescent Psychiatry Canadian Academy of Geriatric Psychiatry Canadian Psychiatric Association	Canada	Medical	Don't routinely order qualitative toxicology (urine drug screen) testing on all psychiatric patients presenting to emergency rooms.	Test	Don't	No alternative	Qualified	.
Psychiatric: Canadian Academy of Child and Adolescent Psychiatry Canadian Academy of Geriatric Psychiatry Canadian Psychiatric Association	Canada	Medical	Don't routinely order brain neuroimaging (CT or MRI) in first episode psychoses in the absence of signs or symptoms suggestive of intracranial pathology.	Test	Don't	No alternative	Qualified	.
Psychiatric: Canadian Academy of Child and Adolescent Psychiatry Canadian Academy of Geriatric Psychiatry Canadian Psychiatric Association	Canada	Medical	Don't use atypical antipsychotics as a first-line intervention for insomnia in children and youth.	Treatment	Don't	No alternative	Unqualified	.	Non-income-generating	Members
Psychiatric: Canadian Academy of Child and Adolescent Psychiatry Canadian Academy of Geriatric Psychiatry Canadian Psychiatric Association	Canada	Medical	Don't use SSRIs as the first-line intervention for mild to moderately depressed teens.	Treatment	Don't	No alternative	Unqualified	.	Non-income-generating	Members
Psychiatric: Canadian Academy of Child and Adolescent Psychiatry Canadian Academy of Geriatric Psychiatry Canadian Psychiatric Association	Canada	Medical	Don't use atypical antipsychotics as a first-line intervention for Attention Deficit Hyperactivity Disorder (ADHD) with disruptive behaviour disorders.	Treatment	Don't	No alternative	Unqualified	.	Non-income-generating	Members
Psychiatric: Canadian Academy of Child and Adolescent Psychiatry Canadian Academy of Geriatric Psychiatry Canadian Psychiatric Association	Canada	Medical	Don't use psychostimulants as a first-line intervention in preschool children with ADHD.	Treatment	Don't	No alternative	Unqualified	.	Non-income-generating	Members
Psychiatric: Canadian Academy of Child and Adolescent Psychiatry Canadian Academy of Geriatric Psychiatry Canadian Psychiatric Association	Canada	Medical	Don't use antipsychotics as first choice to treat behavioural and psychological symptoms of dementia.	Treatment	Don't	No alternative	Unqualified	.	Non-income-generating	Members
Psychiatric: Canadian Academy of Child and Adolescent Psychiatry Canadian Academy of Geriatric Psychiatry Canadian Psychiatric Association	Canada	Medical	Don't use benzodiazepines or other sedative-hypnotics in older adults as first choice for insomnia.	Treatment	Don't	No alternative	Unqualified	.	Non-income-generating	Members
Radiology: Canadian Association of Radiologists	Canada	Diagnostic	Don't do imaging for lower-back pain unless red flags are present.	Test	Don't	No alternative	Unqualified	.
Radiology: Canadian Association of Radiologists	Canada	Diagnostic	Don't do imaging for minor head trauma unless red flags are present.	Test	Don't	No alternative	Unqualified	.
Radiology: Canadian Association of Radiologists	Canada	Diagnostic	Don't do imaging for uncomplicated headache unless red flags are present.	Test	Don't	No alternative	Unqualified	.
Radiology: Canadian Association of Radiologists	Canada	Diagnostic	Don't do computed tomography (CT) for the evaluation of suspected appendicitis in children until after ultrasound has been considered as an option.	Test	Don't	No alternative	Unqualified	.
Radiology: Canadian Association of Radiologists	Canada	Diagnostic	Don't do an ankle X-ray series in adults for minor injuries.	Test	Don't	No alternative	Unqualified	.
Respiratory medicine: Canadian Thoracic Society	Canada	Medical	Don't initiate long-term maintenance inhalers in stable patients with suspected COPD if they have not had confirmation of post-bronchodilator airflow obstruction with spirometry.	Treatment	Don't	No alternative	Unqualified	.	Non-income-generating	Members
Respiratory medicine: Canadian Thoracic Society	Canada	Medical	Don't treat adult cough with antibiotics even if it lasts more than 1 week, unless bacterial pneumonia is suspected (mean viral cough duration is 18 days).	Treatment	Don't	No alternative	Unqualified	.	Non-income-generating	Members
Respiratory medicine: Canadian Thoracic Society	Canada	Medical	Don't initiate medications for asthma (e.g., inhalers, leukotriene receptor antagonists, or other) in patients ≥ 6 years old who have not had confirmation of reversible airflow limitation with spirometry, and in its absence, a positive methacholine or exercise challenge test, or sufficient peak expiratory flow variability.	Treatment	Don't	No alternative	Unqualified	.	Non-income-generating	Members
Respiratory medicine: Canadian Thoracic Society	Canada	Medical	Don't use antibiotics for acute asthma exacerbations without clear signs of bacterial infection.	Treatment	Don't	No alternative	Unqualified	.	Non-income-generating	Members
Respiratory medicine: Canadian Thoracic Society	Canada	Medical	Don't perform CT screening for lung cancer among patients at low risk for lung cancer.	Test	Don't	No alternative	Unqualified	.
Respiratory medicine: Canadian Thoracic Society	Canada	Medical	Don't perform chest computed tomography (CT angiography) or ventilation-perfusion scanning to evaluate for possible pulmonary embolism in patients with a low clinical probability and negative results of a highly sensitive D-dimer assay.	Test	Don't	No alternative	Unqualified	.
Rheumatology: Canadian Rheumatology Association	Canada	Medical	Don't prescribe bisphosphonates for patients at low risk of fracture.	Treatment	Don't	No alternative	Unqualified	.	Non-income-generating	Members
Rheumatology: Canadian Rheumatology Association	Canada	Medical	Don't order ANA as a screening test in patients without specific signs or symptoms of systemic lupus erythematosus (SLE) or another connective tissue disease (CTD).	Test	Don't	No alternative	Unqualified	.
Rheumatology: Canadian Rheumatology Association	Canada	Medical	Don't order an HLA-B27 unless spondyloarthritis is suspected based on specific signs or symptoms.	Test	Don't	No alternative	Unqualified	.
Rheumatology: Canadian Rheumatology Association	Canada	Medical	Don't repeat dual energy X-ray absorptiometry (DEXA) scans more often than every 2 years.	Test	Don't	No alternative	Unqualified	.
Rheumatology: Canadian Rheumatology Association	Canada	Medical	Don't perform whole body bone scans (e.g., scintigraphy) for diagnostic screening for peripheral and axial arthritis in adults.	Test	Don't	No alternative	Unqualified	.
Spine: Canadian Spine Society: Canadian Spine Society	Canada	Surgical	Don't treat post-operative back pain with opioid analgesic medication unless it is functionally directed and strictly time limited	Treatment	Don't	No alternative	Qualified	.	Non-income-generating	Members
Spine: Canadian Spine Society: Canadian Spine Society	Canada	Surgical	Don't routinely image patients with low back pain regardless of the duration of symptoms unless: - there are clinical reasons to suspect serious underlying pathology (i.e., red flags) - imaging is necessary for the planning and/or execution of a particular evidenced-based therapeutic intervention on a specific spinal condition.	Test	Don't	No alternative	Qualified	.
Spine: Canadian Spine Society: Canadian Spine Society	Canada	Surgical	Don't miss the opportunity to brace the skeletally immature patient with adolescent idiopathic scoliosis (AIS) who has more than one year of growth remaining and a curve magnitude greater than 20 degrees.	Treatment	Do	N/A	Qualified	.
Spine: Canadian Spine Society: Canadian Spine Society	Canada	Surgical	Don't perform fusion surgery to treat patients with mechanical axial low back pain from multilevel spine degeneration in the absence of: - leg pain with or without neurologic symptoms and/or signs of concordant neurologic compression - structural pathology such as spondylolisthesis or deformity.	Treatment	Don't	No alternative	Unqualified	.	Income-generating	Members
Spine: Canadian Spine Society: Canadian Spine Society	Canada	Surgical	Don't order peri-operative antibiotics beyond a 24-hour post-operative period for non-complicated instrumented cases in patients who are not at high risk for infection or wound contamination. Administration of a single pre-operative dose for spine cases without instrumentation is adequate.	Treatment	Don't	No alternative	Unqualified	.	Non-income-generating	Members
Spine: Canadian Spine Society: Canadian Spine Society	Canada	Surgical	Don't use an opioid analgesic medication as first-line treatment for acute, uncomplicated,mechanical, back-dominant pain.	Treatment	Don't	No alternative	Unqualified	.	Non-income-generating	Members
Spine: Canadian Spine Society: Canadian Spine Society	Canada	Surgical	Don't use opioid analgesic medication in the ongoing treatment of chronic, non-malignant back pain.	Treatment	Don't	No alternative	Unqualified	.	Non-income-generating	Members
Spine: Canadian Spine Society: Canadian Spine Society	Canada	Surgical	Don't use epidural steroid injections (ESI) for patients with axial low back pain who do not have leg dominant symptoms originating in the nerve roots.	Treatment	Don't	No alternative	Unqualified	.	Non-income-generating	Members
Sport and exercise medicine: Canadian Academy of Sport and Exercise Medicine	Canada	Medical	Don't prescribe opiates as first line treatment for tendinopathies.	Treatment	Don't	No alternative	Unqualified	.	Non-income-generating	Members
Sport and exercise medicine: Canadian Academy of Sport and Exercise Medicine	Canada	Medical	Don't order orthotics for asymptomatic children with pes planus (flat feet).	Treatment	Don't	No alternative	Unqualified	.	Non-income-generating	Members
Sport and exercise medicine: Canadian Academy of Sport and Exercise Medicine	Canada	Medical	Don't immobilize ankle inversion sprains with no evidence of bony or syndesmotic injury.	Treatment	Don't	No alternative	Unqualified	.	Non-income-generating	Members
Sport and exercise medicine: Canadian Academy of Sport and Exercise Medicine	Canada	Medical	Don't order an MRI for suspected degenerative meniscal tears or osteoarthritis (OA).	Test	Don't	No alternative	Unqualified	.
Sport and exercise medicine: Canadian Academy of Sport and Exercise Medicine	Canada	Medical	Don't order an MRI as an initial investigation for suspected rotator cuff tendinopathy.	Test	Don't	No alternative	Unqualified	.
Transfusion medicine: Canadian Society for Transfusion Medicine	Canada	Medical	Don't routinely transfuse platelets for patients with chemotherapy-induced thrombocytopenia if the platelet count is greater than 10 X 109/L in the absence of bleeding.	Treatment	Don't	No alternative	Qualified	.	Non-income-generating	Members
Transfusion medicine: Canadian Society for Transfusion Medicine	Canada	Medical	Don't routinely use plasma or prothrombin complex concentrates for non-emergent reversal of vitamin K antagonists.	Treatment	Don't	No alternative	Qualified	.	Non-income-generating	Members
Transfusion medicine: Canadian Society for Transfusion Medicine	Canada	Medical	Don't order unnecessary pre-transfusion testing (type and screen) for all pre-operative patients.	Test	Don't	No alternative	Qualified	.
Transfusion medicine: Canadian Society for Transfusion Medicine	Canada	Medical	Don't routinely order perioperative autologous and directed blood collection.	Test	Don't	No alternative	Qualified	.
Transfusion medicine: Canadian Society for Transfusion Medicine	Canada	Medical	Don't use immunoglobulin therapy for recurrent infections unless impaired antibody responses to vaccines are demonstrated.	Treatment	Don't	No alternative	Unqualified	.	Non-income-generating	Members
Transfusion medicine: Canadian Society for Transfusion Medicine	Canada	Medical	Don't transfuse blood if other non-transfusion therapies or observation would be just as effective.	Treatment	Don't	No alternative	Unqualified	.	Non-income-generating	Members
Transfusion medicine: Canadian Society for Transfusion Medicine	Canada	Medical	Don't transfuse more than one Red cell unit at a time when transfusion is required in stable, non-bleeding patients.	Treatment	Don't	No alternative	Unqualified	.	Non-income-generating	Members
Transfusion medicine: Canadian Society for Transfusion Medicine	Canada	Medical	Don't transfuse plasma to correct a mildly elevated (<1.8) international normalized ratio (INR) or activated partial thromboplastin time (aPTT) before a procedure.	Treatment	Don't	No alternative	Unqualified	.	Non-income-generating	Members
Transfusion medicine: Canadian Society for Transfusion Medicine	Canada	Medical	Don't transfuse O negative blood except to O negative patients and in emergencies for female patients of child-bearing potential of unknown blood group.	Treatment	Don't	No alternative	Unqualified	.	Non-income-generating	Members
Transfusion medicine: Canadian Society for Transfusion Medicine	Canada	Medical	Don't transfuse group AB plasma to non-group AB patients unless in emergency situations where the ABO group is unknown.	Treatment	Don't	No alternative	Unqualified	.	Non-income-generating	Members
Urology: Canadian Urological Association	Canada	Surgical	Don't prescribe testosterone to men with erectile dysfunction who have normal testosterone levels.	Treatment	Don't	No alternative	Unqualified	.	Non-income-generating	Members
Urology: Canadian Urological Association	Canada	Surgical	Don't use antimicrobials to treat asymptomatic bacteriuria in the elderly.	Treatment	Don't	No alternative	Unqualified	.	Non-income-generating	Members
Urology: Canadian Urological Association	Canada	Surgical	Don't order a routine bone scan and CT scan of the pelvis in men with low-risk prostate cancer.	Test	Don't	No alternative	Unqualified	.
Urology: Canadian Urological Association	Canada	Surgical	Don't order serum testosterone in men without symptoms of hypogonadism.	Test	Don't	No alternative	Unqualified	.
Urology: Canadian Urological Association	Canada	Surgical	Don't perform an ultrasound in children with undescended testes.	Test	Don't	No alternative	Unqualified	.
Vascular surgery: Canadian Society for Vascular Surgery	Canada	Surgical	Don't perform unnecessarily frequent ultrasound examinations in asymptomatic patients with small abdominal aortic aneurysms. Aneurysms smaller than 4.5cm in diameter should undergo ultrasound surveillance every 12 months.	Test	Don't	No alternative	Qualified	.
Vascular surgery: Canadian Society for Vascular Surgery	Canada	Surgical	Don't perform percutaneous interventions or bypass surgery as first line therapy in patients with asymptomatic peripheral arterial disease (PAD) and in most patients with claudication.	Treatment	Don't	No alternative	Unqualified	.	Income-generating	Members
Vascular surgery: Canadian Society for Vascular Surgery	Canada	Surgical	Don't perform carotid endarterectomies or stenting in most asymptomatic high risk patients with limited life expectancy.	Treatment	Don't	No alternative	Unqualified	.	Income-generating	Members
Vascular surgery: Canadian Society for Vascular Surgery	Canada	Surgical	Don't perform open or endovascular repair in most asymptomatic patients with small abdominal aortic aneurysms (<5cm in women, <5.5cm in men).	Treatment	Don't	No alternative	Unqualified	.	Income-generating	Members
Vascular surgery: Canadian Society for Vascular Surgery	Canada	Surgical	Don't perform endovascular repair of abdominal aortic aneurysms in most asymptomatic high-risk patients with limited life expectancy.	Treatment	Don't	No alternative	Unqualified	.	Income-generating	Members
Cochrane Neurological Field	Italy	Surgical	In the clinical evaluation of a patient with a previous transient loss of consciousness measurement of laying down and standing blood pressure cannot be omitted in order to exclude orthostatic hypotension.	Test	Do	N/A	Qualified	Multidisciplinary society
Cochrane Neurological Field	Italy	Surgical	In gathering information on the history of a transient loss of consciousness a clear description of a blackout and a list of all drugs in use cannot be omitted.	Test	Do	N/A	Unqualified	Multidisciplinary society
Cochrane Neurological Field	Italy	Surgical	In the evaluation of transient loss of consciousness and a normal neurological examination Don't perform an EEG.	Test	Don't	No alternative	Unqualified	Multidisciplinary society
Cochrane Neurological Field	Italy	Surgical	Don't perform vertebral-carotid color-coded duplex ultrasound studies for transient loss of consciousness without other neurological symptoms.	Test	Don't	No alternative	Unqualified	Multidisciplinary society
Cochrane Neurological Field	Italy	Surgical	In the evaluation of transient loss of consciousness and a normal neurological examination Don't perform brain imaging studies (CT or MRI)	Test	Don't	No alternative	Unqualified	Multidisciplinary society
Cochrane Neurological Field	Italy	Surgical	Don't recommend Enteral Artificial Nutrition through Percutaneous Endoscopic Gastrostomy (PEG) or nasogastric tube in patients with advanced dementia; instead offer oral assisted feeding.	Treatment	Don't	Alternative	Unqualified	Multidisciplinary society
Cochrane Neurological Field	Italy	Surgical	Don't use antipsychotics as a first choice to treat behavioral symptoms of dementia. Identifying and addressing causes of behavior change can make treatment unnecessary.	Treatment	Don't	Alternative	Unqualified	Multidisciplinary society
Cochrane Neurological Field	Italy	Surgical	Don't use benzodiazepines or other sedative-hypnotics in older adults as first choice for insomnia.	Treatment	Don't	No alternative	Unqualified	Multidisciplinary society
Cochrane Neurological Field	Italy	Surgical	In documented clinical and radiological evidence of dementia Don't ask for brain SPECT (single-photon emission computed tomography) or 18-FDG PET (fluorodeoxyglucose positron emission tomography) or PET (positron emission tomography) with amyloid markers	Test	Don't	No alternative	Unqualified	Multidisciplinary society
Cochrane Neurological Field	Italy	Surgical	In subjects asymptomatic for cognitive impairment even in familial recurrence or in patients with memory complaints without any neuropsychological evidence Don't ask for brain PET (positron emission tomography) with amyloid markers.	Test	Don't	No alternative	Unqualified	Multidisciplinary society
Italian Association for Cardiovascular Prevention Rehabilitation and Epidemiology	Italy	Other	Don't routinely prescribe proton pump inhibitors (PPI) for gastrointestinal bleeding profilaxis in patient with single drug antiplatelet therapy in absence of additional risk factors	Treatment	Don't	No alternative	Qualified	.	Non-income-generating	Members
Italian Association for Cardiovascular Prevention Rehabilitation and Epidemiology	Italy	Other	Avoid routine use of Infective endocarditis profilaxis in mild to moderate native valve disease	Treatment	Don't	No alternative	Qualified	.	Non-income-generating	Members
Italian Association for Cardiovascular Prevention Rehabilitation and Epidemiology	Italy	Other	Don't perform routine chest X-ray in patients entering rehabilitation programme after cardiac surgery	Test	Don't	No alternative	Qualified	.
Italian Association for Cardiovascular Prevention Rehabilitation and Epidemiology	Italy	Other	Don't perform Computed Tomography for coronary calcium score in patients at high cardiovascular risk	Test	Don't	No alternative	Unqualified	.
Italian Association for Cardiovascular Prevention Rehabilitation and Epidemiology	Italy	Other	Don't perfom Holter electrocardiographic monitoring in patients suffering from syncope near syncope or dizziness, in whom a non arrhytmic origin has been documented	Test	Don't	No alternative	Unqualified	.
Italian Association of Critical Care Nurses	Italy	Allied Health, Nursing & Dentistry	Don't replace regularly the mechanical ventilator circuits to reduce the risk of VAP (Ventilator Associated Pneumonia)	Treatment	Don't	No alternative	Qualified	.	Non-income-generating	Members
Italian Association of Critical Care Nurses	Italy	Allied Health, Nursing & Dentistry	Don't perform endotracheal aspirations at regular intervals but according to early indicators of retention of bronchial secretions.	Treatment	Don't	No alternative	Qualified	.	Non-income-generating	Members
Italian Association of Critical Care Nurses	Italy	Allied Health, Nursing & Dentistry	Don't replace peripheral venous catheters at regular intervals but based on clinical evaluation.	Treatment	Don't	No alternative	Qualified	.	Non-income-generating	Members
Italian Association of Critical Care Nurses	Italy	Allied Health, Nursing & Dentistry	Don't maintain routine preoperative fasting since the midnight preceding the elective surgery.	Treatment	Don't	No alternative	Qualified	.	Non-income-generating	Members
Italian Association of Dietetics and Clinical Nutrition	Italy	Allied Health, Nursing & Dentistry	Don't encourage an extensive and indiscriminate use of dietary supplements as preventive measures in cancer and cardiovascular disease	Treatment	Don't	No alternative	Qualified	.	Non-income-generating	Members
Italian Association of Dietetics and Clinical Nutrition	Italy	Allied Health, Nursing & Dentistry	Avoid treating obesity and eating disorders with pre-printed diets and in the absence of a multidimensional approach	Treatment	Don't	No alternative	Qualified	.	Non-income-generating	Members
Italian Association of Dietetics and Clinical Nutrition	Italy	Allied Health, Nursing & Dentistry	Avoid restrictive approaches not proven to be effective and not involving the family in overweight problems and obesity in children.	Treatment	Don't	No alternative	Qualified	.	Non-income-generating	Members
Italian Association of Dietetics and Clinical Nutrition	Italy	Allied Health, Nursing & Dentistry	Avoid Artificial Nutrition (AN) in clinical situations in which an evidence-based approach has not proven its efficacy i.e. in patients with advanced dementia or cancer at the terminal stage.	Treatment	Don't	No alternative	Qualified	.	Non-income-generating	Members
Italian Association of Dietetics and Clinical Nutrition	Italy	Allied Health, Nursing & Dentistry	Don't use the so-called ""food intolerance tests"" as a tool for the dietary treatment of obesity or for diagnosing suspected food intolerances.	Test	Don't	No alternative	Unqualified	.
Italian Association of Doctors of the Hospital Directions	Italy	Medical	Don't replace hand hygiene with the use of non-sterile disposable gloves. Use alcohol-based product as a first choice for hand hygiene routine	Neither	Don't	Alternative	Qualified	.
Italian Association of Doctors of the Hospital Directions	Italy	Medical	Do not forget to communicate any positivity to alert* microorganisms in the patient health records (hospital discharge letter or document related to the patient transfer to another facility)	Neither	Do	N/A	Qualified	.
Italian Association of Doctors of the Hospital Directions	Italy	Medical	Never administer antibiotics for perioperative prophylaxis before 60 minutes prior to surgical incision*; the ideal time is upon induction of anesthesia. * subject to exceptions	Treatment	Do	N/A	Qualified	.
Italian Association of Doctors of the Hospital Directions	Italy	Medical	Never administer antibiotics for perioperative prophylaxis beyond 24 hours after surgery. Antibiotic prophylaxis should be limited to the perioperative period. The choice to continue prophylaxis beyond the first 24 postoperative hours is not justified	Treatment	Do	N/A	Qualified	.
Italian Association of Doctors of the Hospital Directions	Italy	Medical	Do not open the doors of the operating room during the surgical activity except where necessary for the passage of patients, staff and equpitment	Neither	Don't	No alternative	Unqualified	.
Italian Association of Hospital Cardiologists	Italy	Medical	Don't perform routine echocardiography as part of routine follow-up in patients with mild to moderate valvular heart disease or with left ventricular dysfunction in the absence of new symptoms signs or clinical events.	Test	Don't	No alternative	Qualified	.
Italian Association of Hospital Cardiologists	Italy	Medical	Don't perform exercise stress test as part of routine follow-up in asymptomatic patients after surgical or percutaneous revascularization.	Test	Don't	No alternative	Qualified	.
Italian Association of Hospital Cardiologists	Italy	Medical	Don't perform 24 hour Holter monitoring in patients with effort chest pain who can perform exercise stress test unless arrhythmias should be investigated.	Test	Don't	Alternative	Qualified	.
Italian Association of Hospital Cardiologists	Italy	Medical	Don't routinely perform stress cardiac imaging test during the initial evaluation of suspected ischemic heart disease	Test	Don't	No alternative	Qualified	.
Italian Association of Hospital Cardiologists	Italy	Medical	Don't perform exercise stress test as screening of ischemic heart disease in asymptomatic patients at low cardiovascular risk.	Test	Don't	No alternative	Unqualified	.
Italian Association of Hospital Gastroenterologists and Digestive Endoscopists	Italy	Medical	Don't prescribe proton pump inhibitors (PPI) during steroid therapy or for long periods with patients that exhibit dyspeptic symptoms.	Treatment	Don't	No alternative	Qualified	.	Non-income-generating	Members
Italian Association of Hospital Gastroenterologists and Digestive Endoscopists	Italy	Medical	Don't perform surveillance colonoscopy for colon polyps after a valid exam, with intervals that vary from those indicated by the responsible gastroenterologist or after histologic evaluation of the polyp	Test	Don't	No alternative	Qualified	.
Italian Association of Hospital Gastroenterologists and Digestive Endoscopists	Italy	Medical	Don't repeat esofagogastroduodenoscopy (EGDS) for a patient that has been diagnosed with a gastroesophageal reflux disease , with or without hiatal hernia, in absence of new symptoms	Test	Don't	No alternative	Qualified	.
Italian Association of Hospital Gastroenterologists and Digestive Endoscopists	Italy	Medical	Only prescribe fecal occult blood test (FOBT) for screening of colorectal cancer.	Test	Don't	No alternative	Unqualified	.
Italian Association of Hospital Gastroenterologists and Digestive Endoscopists	Italy	Medical	Once the diagnosis is established, Don't prescribe systematic abdominal ultrasound checkup in asymptomatic patients with epathic angiomas < 30 mm in diameter.	Test	Don't	No alternative	Unqualified	.
Italian Association of Hospital Medicine Nurses	Italy	Allied Health, Nursing & Dentistry	Don't make regular use of restraint as a falls risk management tool.	Treatment	Don't	No alternative	Qualified	.	Non-income-generating	Members
Italian Association of Hospital Medicine Nurses	Italy	Allied Health, Nursing & Dentistry	Don't resort to bladder catheterization for managing incontinence or performing simple diagnostic tests.	Treatment	Don't	No alternative	Qualified	.	Non-income-generating	Members
Italian Association of Hospital Medicine Nurses	Italy	Allied Health, Nursing & Dentistry	Don't follow the mobilization protocols and those for the treatment of pressure sores as ""standard"" protocols in the dying patient.	Treatment	Don't	No alternative	Qualified	.	Non-income-generating	Members
Italian Association of Hospital Medicine Nurses	Italy	Allied Health, Nursing & Dentistry	Don't mince and disguise medications in foods to administer them to patients with dysphagia and/or via NG-tube (nasogastric tube) or PEG (Percutaneous Endoscopic Gastrostomy) if not specifically indicated	Treatment	Don't	No alternative	Unqualified	.	Non-income-generating	Members
Italian Association of Hospital Medicine Nurses	Italy	Allied Health, Nursing & Dentistry	Don't leave in place any type of venous catheter (central; peripheral; short medium or long term) if the problem for which it was set is no longer present.	Treatment	Don't	No alternative	Unqualified	.	Non-income-generating	Members
Italian Association of Medical Diabetologists	Italy	Medical	Do not treat diabetic patients receiving antiplatelet indiscriminately.	Treatment	Don't	No alternative	Qualified	.	Non-income-generating	Members
Italian Association of Medical Diabetologists	Italy	Medical	Don't use the ‘sliding scale insulin therapy’ for the treatment of hyperglycemia in hospitalized patients.	Treatment	Don't	No alternative	Unqualified	.	Non-income-generating	Members
Italian Association of Medical Diabetologists	Italy	Medical	Don't prescribe routine glucose self-monitoring to Type 2 diabetes patients who are being treated with drugs that do not cause hypoglycemia.	Test	Don't	No alternative	Unqualified	.
Italian Association of Medical Diabetologists	Italy	Medical	Don't prescribe screenings for diabetes complications that are not in accordance with the national guidelines.	Test	Don't	No alternative	Unqualified	.
Italian Association of Medical Diabetologists	Italy	Medical	Do not perform routine measurement of C-peptide in patients with diabetes.	Test	Don't	No alternative	Unqualified	.
Italian Association of Nuclear Medicine	Italy	Diagnostic	Don't treat with radioiodine low-risk differentiated thyroid carcinomas (namely ""microcarcinomas"" or carcinomas <1 cm in the absence of unfavorable prognostic factors) after total thyroidectomy	Treatment	Don't	No alternative	Unqualified	.	Income-generating	Members
Italian Association of Nuclear Medicine	Italy	Diagnostic	Do not use the PET-CT with 18F-FDG as a cancer screening technique in healthy subjects.	Test	Don't	No alternative	Unqualified	.
Italian Association of Nuclear Medicine	Italy	Diagnostic	Don't perform PET/CT with [18F]FDG (Fluorodeoxyglucose) in suspected peripheral osteomyelitis and in differential diagnosing between acute and chronic infection	Test	Don't	No alternative	Unqualified	.
Italian Association of Nuclear Medicine	Italy	Diagnostic	Don't use brain SPECT (Single photon emission computed tomography) with DAT (dopamine transporter) radiopharmaceuticals in the differential diagnosis of degenerative Parkinsonisms or to convince a patient with Parkinson?s disease that he/she is really aff	Test	Don't	No alternative	Unqualified	.
Italian Association of Nuclear Medicine	Italy	Diagnostic	Don't perform lymphoscintigraphy and radioguided biopsy of the sentinel node in patients affected by cutaneous melanoma thinner than 0.75 mm, with no ulceration and mitotic rate <1/mm2	Test	Don't	No alternative	Unqualified	.
Italian Association of Physiotherapists	Italy	Allied Health, Nursing & Dentistry	Do not use continuous passive mobilization (CPM) devices for postsurgical treatment of knee ligament reconstructions or uncomplicated hip or knee arthroplasties.	Treatment	Don't	No alternative	Unqualified	.	Non-income-generating	Members
Italian Association of Physiotherapists	Italy	Allied Health, Nursing & Dentistry	Do not use mechanical or manual traction as single treatment or in combination with other treatments in patients with low back pain in presence or absence of radicular pain.	Treatment	Don't	No alternative	Unqualified	.	Non-income-generating	Members
Italian Association of Physiotherapists	Italy	Allied Health, Nursing & Dentistry	Do not use specific exercises of selective strengthening of the vastus medialis obliquus (VMO) in patellofemoral pain syndrome.	Treatment	Don't	No alternative	Unqualified	.	Non-income-generating	Members
Italian Association of Physiotherapists	Italy	Allied Health, Nursing & Dentistry	Do not use ultrasound therapy for rotator cuff tendinopathy, ankle sprains and low back pain.	Treatment	Don't	No alternative	Unqualified	.	Non-income-generating	Members
Italian Association of Physiotherapists	Italy	Allied Health, Nursing & Dentistry	Do not teach or have patients with acute or chronic respiratory diseases practice diaphragmatic breathing.	Treatment	Don't	No alternative	Unqualified	.	Non-income-generating	Members
Italian Association of Radiation Oncology	Italy	Medical	Don't recommend the use of technical or ""special"" radiotherapy equipment without a motivated reason of the radiation oncologist.	Treatment	Don't	No alternative	Qualified	.	Income-generating	Members
Italian Association of Radiation Oncology	Italy	Medical	Don't use to the extent possible prolonged radiation therapy treatments when the purpose of radiation therapy is symptomatic and palliative in people with reduced life expectancy.	Treatment	Don't	No alternative	Qualified	.	Income-generating	Members
Italian Association of Radiation Oncology	Italy	Medical	Don't perform radiation therapy treatment for degenerative joint disease (benign) especially under the age of 60.	Treatment	Don't	No alternative	Unqualified	.	Income-generating	Members
Italian Association of Radiation Oncology	Italy	Medical	Don't perform PET, CT and radionuclide bone scans in the staging of prostate cancer at low risk for metastasis in patients undergoing radical radiation therapy except in a clinical research setting.	Test	Don't	No alternative	Unqualified	.
Italian Association of Radiation Oncology	Italy	Medical	Don't define a treatment program that includes radiation therapy without the involvement of the radiation oncologist from the beginning (that is immediately after diagnosis of the disease) in the definition of the program.	Treatment	Do	N/A	Unqualified	.
Italian Association of Urology Nurses	Italy	Allied Health, Nursing & Dentistry	Don't use the bladder catheterization if not expressly recommended. If necessary follow the guidelines as far as the choice of the devices the insertion procedure the management the early removal and patient education are concerned.	Treatment	Don't	No alternative	Qualified	.	Non-income-generating	Members
Italian Association of Urology Nurses	Italy	Allied Health, Nursing & Dentistry	Unless there is any complication Don't renew the dressing of the surgical site in the first 48 hours after surgery.	Treatment	Don't	No alternative	Qualified	.	Non-income-generating	Members
Italian Association of Urology Nurses	Italy	Allied Health, Nursing & Dentistry	Don't practice bladder catheterization with 2-ways latex catheters; caliber of less than 22 ch for men and 20 ch for women; in patients with suspected or confirmed diagnosis of macrohematuria.	Treatment	Don't	No alternative	Unqualified	.	Non-income-generating	Members
Italian Association of Urology Nurses	Italy	Allied Health, Nursing & Dentistry	Don't renew the advanced dressings placed on complicated and/or infected surgical site with different timing than indicated by the guidelines and the product specifications.	Treatment	Don't	No alternative	Unqualified	.	Non-income-generating	Members
Italian Association of Urology Nurses	Italy	Allied Health, Nursing & Dentistry	Don't carry out the assessment of pain without using standardized scales in the immediate post-operative period.	Test	Do	N/A	Unqualified	.
Italian College of General Practice and Primary Care	Italy	Medical	Don't routinely prescribe antibiotics for acute infections of the upper airways. Evaluate their opportunity for patients at risk of lower respiratory tract infections or in the presence of clinical worsening after some days.	Treatment	Don't	Alternative	Qualified	.	Non-income-generating	Members
Italian College of General Practice and Primary Care	Italy	Medical	Don't routinely prescribe Proton Pump Inhibitors ( PPI) in patients without risk factors for ulcer disease. In gastroesophageal reflux disease prescribe the lowest dose that can control symptoms and educate the patient to desirable withdrawal periods	Treatment	Don't	Alternative	Qualified	.	Non-income-generating	Members
Italian College of General Practice and Primary Care	Italy	Medical	Don't prescribe non steroidal anti-inflammatory drugs (NSAIDS) without initially assessing and periodically reassessing true clinical indication and the risk of side effects in that moment and for that patient.	Treatment	Don't	No alternative	Qualified	.	Non-income-generating	Members
Italian College of General Practice and Primary Care	Italy	Medical	Don't routinely prescribe benzodiazepines or Z-drugs in older adults as first choice for insomnia. Recommend to use them intermittently and to periodically reassess the clinical indication as well as any side effects.	Treatment	Don't	Alternative	Qualified	.	Non-income-generating	Members
Italian College of General Practice and Primary Care	Italy	Medical	Don't recommend routine imaging of the spine in patients with low back pain in the absence of warning signs or symptoms (red flags).	Test	Don't	No alternative	Qualified	.
Italian Federation of Associations of Hospital Internal Medicine	Italy	Medical	Don't use benzodiazepines in elderly patients as a first choice for insomnia, agitation, agitation, delirium.	Treatment	Don't	No alternative	Qualified	.	Non-income-generating	Members
Italian Federation of Associations of Hospital Internal Medicine	Italy	Medical	Don't routinely prescribe lipid lowering drugs in patients with a limited life expectancy.	Treatment	Don't	No alternative	Qualified	.	Non-income-generating	Members
Italian Federation of Associations of Hospital Internal Medicine	Italy	Medical	Don't repeat chemistry testing in the face of clinical and laboratory stability	Test	Don't	No alternative	Qualified	.
Italian Federation of Associations of Hospital Internal Medicine	Italy	Medical	Don't delay palliative cares in the dying patients.	Treatment	Do	N/A	Qualified	.
Italian Federation of Associations of Hospital Internal Medicine	Italy	Medical	Don't prescribe acid suppressant therapy in order to prevent stress ulcers in hospitalized patients unless there is a high risk of bleeding.	Treatment	Don't	No alternative	Unqualified	.	Non-income-generating	Members
Italian Federation of Associations of Hospital Internal Medicine	Italy	Medical	Don't treat a bacteriuria with antibiotics in elderly patients without urinary symptoms.	Treatment	Don't	No alternative	Unqualified	.	Non-income-generating	Members
Italian Federation of Associations of Hospital Internal Medicine	Italy	Medical	Don't recommend percutaneous feeding tubes in advanced dementia; prefer oral assisted feeding instead.	Treatment	Don't	Alternative	Unqualified	.	Income-generating	Non-members
Italian Federation of Associations of Hospital Internal Medicine	Italy	Medical	Don't use non-steroid anti-inflammatory drugs (NSAID) in subjects with arterial hypertension, heart failure, renal insufficiency, insufficiency from any cause including diabetes.	Treatment	Don't	No alternative	Unqualified	.	Non-income-generating	Members
Italian Federation of Associations of Hospital Internal Medicine	Italy	Medical	Don't transfuse red blood cells for arbitrary Hb levels without symptoms of active coronary artery disease heart failure stroke.	Treatment	Don't	No alternative	Unqualified	.	Non-income-generating	Members
Italian Federation of Associations of Hospital Internal Medicine	Italy	Medical	Don't perform PET/CT for cancer screening in healthy subjects.	Test	Don't	No alternative	Unqualified	.
Italian Federation of Registered Nurses' Colleges	Italy	Allied Health, Nursing & Dentistry	Don't incorrectly use collection devices for ostomy with convex plate. (AIOSS)	Treatment	Do	N/A	Qualified	.
Italian Federation of Registered Nurses' Colleges	Italy	Allied Health, Nursing & Dentistry	Don't incorrectly use chemicals for clearing the stomatal complex. (AIOSS)	Treatment	Do	N/A	Qualified	.
Italian Federation of Registered Nurses' Colleges	Italy	Allied Health, Nursing & Dentistry	Don't perform preoperative hair removal with a razor blade in anticipation of surgery (AICO).	Treatment	Don't	No alternative	Unqualified	.	Non-income-generating	Members
Italian Federation of Registered Nurses' Colleges	Italy	Allied Health, Nursing & Dentistry	Don't use abrasive disinfectants on intact skin in the elderly who are bedridden and with fragile and/or damaged skin.	Treatment	Don't	No alternative	Unqualified	.	Non-income-generating	Members
Italian Federation of Registered Nurses' Colleges	Italy	Allied Health, Nursing & Dentistry	Don't use bladder training (repeated closure of the catheter) before urinary catheter removal.	Treatment	Don't	No alternative	Unqualified	.	Non-income-generating	Members
Italian Federation of Registered Nurses: Pediatric Nursing Area	Italy	Allied Health, Nursing & Dentistry	Don't heat the milk to inappropriate temperatures to prevent nutrient decomposition and store it properly.	Treatment	Don't	No alternative	Qualified	.	Non-income-generating	Members
Italian Federation of Registered Nurses: Pediatric Nursing Area	Italy	Allied Health, Nursing & Dentistry	Don't use physical restraint as a first choice during painful procedures in children	Treatment	Don't	No alternative	Qualified	.	Non-income-generating	Members
Italian Federation of Registered Nurses: Pediatric Nursing Area	Italy	Allied Health, Nursing & Dentistry	Don't reheat several times artificial or breast milk before feeding it to the baby.	Treatment	Don't	No alternative	Unqualified	.	Non-income-generating	Members
Italian Federation of Registered Nurses: Pediatric Nursing Area	Italy	Allied Health, Nursing & Dentistry	Don't run the newborn hearing screening at birth but at least after 48 hours of life in a 1st level birth center.	Test	Do	N/A	Unqualified	.
Italian Federation of Registered Nurses: Pediatric Nursing Area	Italy	Allied Health, Nursing & Dentistry	Don't replace devices without assessing the skin integrity.	Treatment	Do	N/A	Unqualified	.
Italian Society of Clinical Biochemistry and Clinical Molecular Biology	Italy	Other	Don't perform serum protein electrophoresis nor search of urinary Bence-Jones protein as laboratory test before contrast media administration	Test	Don't	No alternative	Unqualified	.
Italian Society of Clinical Biochemistry and Clinical Molecular Biology	Italy	Other	Don't ask for AST, LDH, total CK, CK-MB or myoglobin for the diagnosis of acute myocardial infarction	Test	Don't	No alternative	Unqualified	.
Italian Society of Clinical Biochemistry and Clinical Molecular Biology	Italy	Other	Don't perform the determination of urine glucose for the monitoring of diabetes mellitus.	Test	Don't	No alternative	Unqualified	.
Italian Society of Clinical Biochemistry and Clinical Molecular Biology	Italy	Other	Don't ask for the determination of serum biomarkers like CEA, CA-125, HE4, CA-15.3, ?-fetoprotein or CA-19.9 for the diagnosis of neoplastic disease in asymptomatic individuals.	Test	Don't	No alternative	Unqualified	.
Italian Society of Clinical Biochemistry and Clinical Molecular Biology	Italy	Other	Do not ask for the measurement of pancreatic enzymes in people who have no suspicion of acute pancreatic disease and in the case of suspected acute pancreatitis do not ask the associated measure of amylase and lipase	Test	Don't	No alternative	Unqualified	.
Italian Society of Clinical Pharmacy and Therapy	Italy	Allied Health, Nursing & Dentistry	Don't prefer bioresorbable coronary stents over traditional drug-eluting stents	Treatment	Don't	Alternative	Qualified	.	Income-generating	Non-members
Italian Society of Clinical Pharmacy and Therapy	Italy	Allied Health, Nursing & Dentistry	Don't use costly drugs when low-cost generics with the same composition are available and try to convey a correct information to citizens on this point	Treatment	Don't	No alternative	Unqualified	.	Non-income-generating	Members
Italian Society of Clinical Pharmacy and Therapy	Italy	Allied Health, Nursing & Dentistry	Don't propose any type of palliative chemotherapy in the end-of-life setting.	Treatment	Don't	No alternative	Unqualified	.	Non-income-generating	Non-members
Italian Society of Clinical Pharmacy and Therapy	Italy	Allied Health, Nursing & Dentistry	Don't prescribe MF-59 adjuvated influenza vaccine in elderly people.	Treatment	Don't	No alternative	Unqualified	.	Non-income-generating	Non-members
Italian Society of Clinical Pharmacy and Therapy	Italy	Allied Health, Nursing & Dentistry	Don't use bevacizumab for its various oncologic indications.	Treatment	Don't	No alternative	Unqualified	.	Non-income-generating	Non-members
Italian Society of Human Genetics	Italy	Other	Don't perform screening tests of polymorphisms of factor V (Leiden) and Factor II (G20210A) in unselected patients, like all patients with only one episodes of venous thrombosis, in healthy subjects or in pregnant women with no specific anamnestic signs or before to start a treatment with oral contraceptives	Test	Don't	No alternative	Qualified	.
Italian Society of Human Genetics	Italy	Other	Don't perform genetic testing for mutations analysis in the 5,10-Methylene TetraHydrofolate Reductase (MTHFR) gene	Test	Don't	No alternative	Unqualified	.
Italian Society of Human Genetics	Italy	Other	Don't perform genetic tests directly to consumers, purchased on websites, pharmacies, gyms, beauty institutions, without a doctor's prescription.	Test	Don't	No alternative	Unqualified	.
Italian Society of Human Genetics	Italy	Other	Don't perform genetic tests for monogenic diseases without specific indication both in the physiological procreation or by assisted reproduction technology (ART)	Test	Don't	No alternative	Unqualified	.
Italian Society of Human Genetics	Italy	Other	Don't perform HLA genotyping in the presence of established diagnosis of celiac disease or for screening purpose	Test	Don't	No alternative	Unqualified	.
Italian Society of Medical Radiology	Italy	Diagnostic	Don't perform routine magnetic resonance imaging (MRI) of the knee in the event of acute pain from trauma or chronic pain	Test	Don't	No alternative	Qualified	.
Italian Society of Medical Radiology	Italy	Diagnostic	Don't perform magnetic resonance imaging (MRI) for non-traumatic headache in the absence of warning clinical signs.	Test	Don't	No alternative	Qualified	.
Italian Society of Medical Radiology	Italy	Diagnostic	Don't perform preoperative chest x-rays in the absence of clinical signs or symptoms which indicate diseases that could affect the outcome of the surgery.	Test	Don't	No alternative	Qualified	.
Italian Society of Medical Radiology	Italy	Diagnostic	Don't perform routine radiology of the skull in minor head injury.	Test	Don't	No alternative	Qualified	.
Italian Society of Medical Radiology	Italy	Diagnostic	Don't perform magnetic resonance imaging (MRI) of the spine within the first six weeks of low-back pain in the absence of red flag signs/symptoms.	Test	Don't	No alternative	Unqualified	.
Italian Society of Pediatric Allergy and Immunology	Italy	Diagnostic	Avoid prescribing mucolytics in children with bronchial asthma.	Treatment	Don't	No alternative	Qualified	.	Non-income-generating	Members
Italian Society of Pediatric Allergy and Immunology	Italy	Diagnostic	Avoid performing routine allergy testing in children with acute urticaria	Test	Don't	No alternative	Qualified	.
Italian Society of Pediatric Allergy and Immunology	Italy	Diagnostic	Avoid prescribing routine immunological tests in children with recurrent respiratory infections	Test	Don't	No alternative	Qualified	.
Italian Society of Pediatric Allergy and Immunology	Italy	Diagnostic	Avoid contraindicating routinely vaccination in case of allergies.	Treatment	Do	N/A	Qualified	.
Italian Society of Pediatric Allergy and Immunology	Italy	Diagnostic	Avoid ruling out a food from the diet only for the positivity of skin prick tests and/or specific serum IgE.	Treatment	Do	N/A	Qualified	.
Italian Society of Pediatric Nephrology	Italy	Medical	The indiscriminate use of albumin in children with a first episode of nephrotic syndrome is not recommended.	Treatment	Don't	No alternative	Qualified	.	Non-income-generating	Members
Italian Society of Pediatric Nephrology	Italy	Medical	In the case of low-grade or asymptomatic proteinuria it is not necessary to perform blood tests or complex instrumental exams. In these cases, medical history, physical exam and urine tests (two separate tests performed at least a week apart) are sufficient. The appropriate diagnostic approach for proteinuria should be followed, if proteinuria persists.	Test	Don't	Alternative	Qualified	.
Italian Society of Pediatric Nephrology	Italy	Medical	Urine culture should not be carried out either routinely or in the absence of the typical symptoms of a urinary tract infection; bag urine collection should be avoided.	Test	Don't	No alternative	Qualified	.
Italian Society of Pediatric Nephrology	Italy	Medical	Children under 6 years of age with primary monosymptomatic enuresis do not need to be seen by a specialist undergo laboratory (with the exception of urinary dipstick) or instrumental testing or start pharmacological treatment.	Test & Treatment	Don't	No alternative	Unqualified	.	Non-income-generating	Members
Italian Society of Pediatric Nephrology	Italy	Medical	When asymptomatic microhaematuria is detected in a random urine sample, biohumoral or instrumental exams are not necessary.	Test	Don't	No alternative	Unqualified	.
National Association of Nurses for the Prevention of Hospital Infections	Italy	Allied Health, Nursing & Dentistry	Do not use antiseptic products routinely in addition to or in place of normal detergent in the pre-operative bath/shower	Treatment	Don't	No alternative	Qualified	.	Non-income-generating	Members
National Association of Nurses for the Prevention of Hospital Infections	Italy	Allied Health, Nursing & Dentistry	Do not apply standard and additional precautions when assisting a patient with an "alert" multi-drug resistant organism without first evaluating the type of "alert" multi-drug resistant organism involved.	Treatment	Don't	No alternative	Qualified	.	Non-income-generating	Members
National Association of Nurses for the Prevention of Hospital Infections	Italy	Allied Health, Nursing & Dentistry	Do not maintain precautionary isolation upon symptom resolution in patients with Clostridium difficile diarrhoea.	Treatment	Don't	No alternative	Qualified	.	Non-income-generating	Members
National Association of Nurses for the Prevention of Hospital Infections	Italy	Allied Health, Nursing & Dentistry	Do not replace surgical dressings before 48 hours have elapsed from the operation	Treatment	Don't	No alternative	Unqualified	.	Non-income-generating	Members
National Association of Nurses for the Prevention of Hospital Infections	Italy	Allied Health, Nursing & Dentistry	Do not use gloves as an alternative to hand hygiene with alcohol solution for performing non-biological care work, especially in the presence of a patient with multi-drug resistant organisms (MDRO).	Neither	Don't	Alternative	Unqualified	.
Scientific Society of Forensic Medicine of Italian National Health Service Hospitals	Italy	Other	Don't encourage the use of defensive medicine practices	Treatment	Don't	No alternative	Qualified	.	Non-income-generating	Members
Scientific Society of Forensic Medicine of Italian National Health Service Hospitals	Italy	Other	Don't prescribe clinical and instrumental tests aimed at the assessment of any disability otherwise already clinically proven	Test	Don't	No alternative	Qualified	.
Scientific Society of Forensic Medicine of Italian National Health Service Hospitals	Italy	Other	Don't promote the culture of ""informed consent"" as a mere bureaucratic and professional self-help tool.	Neither	Don't	No alternative	Qualified	.
Scientific Society of Forensic Medicine of Italian National Health Service Hospitals	Italy	Other	Don't draw advice and expertise without joining forensic criteriology* or lacking thorough technical and scientific analysis of clinical problems.	Neither	Don't	No alternative	Qualified	.
Scientific Society of Forensic Medicine of Italian National Health Service Hospitals	Italy	Other	Don't draw biased opinion in terms of health professional responsibilities which may lead to false expectations in the assisted	Neither	Don't	No alternative	Qualified	.
The Cultural Association of Pediatricians	Italy	Medical	Avoid routine use of inhaled corticosteroids in upper respiratory tract illness in children.	Treatment	Don't	No alternative	Qualified	.	Non-income-generating	Members
The Cultural Association of Pediatricians	Italy	Medical	Avoid formula supplement in the first days of life for healthy full term breast- fed newborns without proved medical contraindications.	Treatment	Don't	No alternative	Qualified	.	Non-income-generating	Members
The Cultural Association of Pediatricians	Italy	Medical	Avoid using drugs (anti H2 procynetics protonic pump inibitors-PPI) in physiological Gastro Esophageal Reflux (GER) not interfering with growth and not associated with clinical signs or symptoms of GER Disease. Don't prescribe drugs in "happy spitters".	Treatment	Don't	No alternative	Qualified	.	Non-income-generating	Members
The Cultural Association of Pediatricians	Italy	Medical	Don't prescribe antibiotics to treat respiratory infections probably due to viral agents in children (pharyngitis sinusitis bronchitis).	Treatment	Don't	No alternative	Unqualified	.	Non-income-generating	Members
The Cultural Association of Pediatricians	Italy	Medical	Don't prescribe Chest Radiography to confirm diagnosis and to follow up in a not complicated pneumonia in children.	Test	Don't	No alternative	Unqualified	.
The International Society of Doctors for the Environment	Italy	Other	Air: Don't consume energy derived from fossil fuels (coal, petrol, gas). When possible use renewable energy sources (those which can be provided by solar energy, photovoltaic systems, wind power, geothermic sources and buildings constructed usin	Neither	Don't	Alternative	Qualified	Not linked to health service delivery
The International Society of Doctors for the Environment	Italy	Other	Water: Don't drink bottled water choosing where possible water from the tap which often has better organoleptic characteristics and is subject to rigorous quality control	Neither	Don't	Alternative	Qualified	Not linked to health service delivery
The International Society of Doctors for the Environment	Italy	Other	Biodiversity: use antibiotics only when absolutely necessary and only under medical supervision.	Treatment	Don't	No alternative	Qualified	Not linked to health service delivery
The International Society of Doctors for the Environment	Italy	Other	Ionized Radiation: X-rays should not be carried out unless there is a specific clinical indication.	Test	Don't	No alternative	Qualified	Not linked to health service delivery
The International Society of Doctors for the Environment	Italy	Other	Nutrition: Don't purchase or consume foods which are mass produced by industry or come from a distant geographical location preferring instead fresh foods (fruit vegetables whole wheat cereals and milk) from your local area.	Neither	Don't	Alternative	Qualified	Not linked to health service delivery
The Italian Association for the Promotion of appropriate care in Obstetrics Ginecology and Perinatal Medicine	Italy	Surgical	Don't Routinely require general blood tests, general coagulation tests or tests for trombophylia to prescribe hormonal contraceptive medications.	Test	Don't	No alternative	Qualified	.
The Italian Association for the Promotion of appropriate care in Obstetrics Ginecology and Perinatal Medicine	Italy	Surgical	Don't clamp the cord in the first minute after birth in babies who do not need immediate resuscitation manouvres.	Treatment	Don't	No alternative	Unqualified	.	Non-income-generating	Members
The Italian Association for the Promotion of appropriate care in Obstetrics Ginecology and Perinatal Medicine	Italy	Surgical	Do not schedule elective inductions or cesarean section without medical indication before 39 weeks of gestation.	Treatment	Don't	No alternative	Unqualified	.	Income-generating	Members
The Italian Association for the Promotion of appropriate care in Obstetrics Ginecology and Perinatal Medicine	Italy	Surgical	Don't use continous cardiotocography (CTG) during labour of women at low risk for hypoxia	Test	Don't	No alternative	Unqualified	.
The Italian Association for the Promotion of appropriate care in Obstetrics Ginecology and Perinatal Medicine	Italy	Surgical	Don't require a pelvic exam or other physical exam to prescribe oral contraceptive medications.	Test	Don't	No alternative	Unqualified	.
The Italian Association of Medical Endocrinologists	Italy	Medical	Thyroid nodules patients should not be treated with L-thyroxine except in selected cases	Treatment	Don't	No alternative	Qualified	.	Non-income-generating	Members
The Italian Association of Medical Endocrinologists	Italy	Medical	Thyroid US screening is not recommended in patients without thyroid disease signs or symptoms and without thyroid carcinoma family history.	Test	Don't	No alternative	Qualified	.
The Italian Association of Medical Endocrinologists	Italy	Medical	Avoid excess bone density testing: intervals less than two years are rarely necessary.	Test	Don't	No alternative	Qualified	.
The Italian Association of Medical Endocrinologists	Italy	Medical	Use of free testosterone testing is not recommended for hypogonadism or hyperandrogenism diagnosis	Test	Don't	No alternative	Qualified	.
The Italian Association of Medical Endocrinologists	Italy	Medical	FT3 testing is not necessary in most thyroid diseases patients.	Test	Don't	No alternative	Qualified	.
The Italian Board of Medical Oncology Directors: Green Oncology	Italy	Medical	Don't routinely use cancer-directed therapy for solid cancer patients with low performance status (3 or 4) or progressive after 2-3 therapeutic lines but prioritize palliative care.	Treatment	Don't	No alternative	Qualified	.	Non-income-generating	Members
The Italian Board of Medical Oncology Directors: Green Oncology	Italy	Medical	Don't routinely prescribe serum cancer markers during the diagnostic or staging process of cancers.	Treatment	Don't	No alternative	Qualified	.	Non-income-generating	Members
The Italian Board of Medical Oncology Directors: Green Oncology	Italy	Medical	Don't perform laboratory tests (including biochemical profile) imaging (chest x-rays, liver and pelvic ultrasound, PET, CT and radionuclide bone scans) or serum cancer markers markers for asymptomatic patients after surgery for breast cancer, in the absence of clinical signs	Test	Don't	No alternative	Qualified	.
The Italian Board of Medical Oncology Directors: Green Oncology	Italy	Medical	Don't prescribe chemotherapy in the systemic treatment of ductal carcinoma in situ of the breast.	Treatment	Don't	No alternative	Unqualified	.	Non-income-generating	Members
The Italian Board of Medical Oncology Directors: Green Oncology	Italy	Medical	Don't prescribe antibiotics to prevent infectious complications from neutropenia in cancer patients treated with standard dose chemotherapy.	Treatment	Don't	No alternative	Unqualified	.	Non-income-generating	Members
The Italian Society for Medical Education	Italy	Other	Don't use non-interactive lectures as the main teaching method. Privilege the use of interactive methods instead	Neither	Don't	Alternative	Qualified	Not linked to health service delivery
The Italian Society for Medical Education	Italy	Other	Don't address topics about clinical or organization choices without considering their ethical social and inter-professional aspects patient's expectations and values and the most appropriate teaching setting (hospital, primary care).	Neither	Don't	No alternative	Qualified	Not linked to health service delivery
The Italian Society for Medical Education	Italy	Other	Avoid non-structured oral exams and Don't use only cognitive tools of technical knowledge in the assessment of practical skills.	Neither	Don't	No alternative	Qualified	Not linked to health service delivery
The Italian Society for Medical Education	Italy	Other	Don't let learners perform procedures directly on patients without having practiced them in an appropriate simulated model and without proper tutorial supervision.	Treatment	Don't	No alternative	Qualified	Not linked to health service delivery
The Italian Society for Medical Education	Italy	Other	Don't use only cognitive tests with a prevalent biological focus in the selection of candidates for the access to undergraduate and postgraduate medical and health sciences schools.	Neither	Do	N/A	Unqualified	Not linked to health service delivery
The Italian Society of Allergy Asthma and Clinical Immunology	Italy	Diagnostic	Don't perform allergy tests for drugs (including anhestetics) and/or foods when there are not clinical history and symptoms suggestive of hypersensitivity reactions.	Test	Don't	No alternative	Qualified	.
The Italian Society of Allergy Asthma and Clinical Immunology	Italy	Diagnostic	Don't treat patients sensitized to allergens or aptens if there is not a clear correlation between exposure to that specific allergen/apten and symptoms suggestive of allergic reaction. This recommendation is particularly strong for allergen immunotherapy	Treatment	Don't	No alternative	Unqualified	.	Non-income-generating	Members
The Italian Society of Allergy Asthma and Clinical Immunology	Italy	Diagnostic	Don't perform the so-called ?food intolerance tests? (apart from those which are validated for suspect celiac disease or lactose enzymatic intolerance).	Test	Don't	No alternative	Unqualified	.
The Italian Society of Allergy Asthma and Clinical Immunology	Italy	Diagnostic	Don't perform serological allergy tests (i.e.: total IgE, specific IgE, ISAC) as first-line tests or as ?screening? assays.	Test	Don't	No alternative	Unqualified	.
The Italian Society of Allergy Asthma and Clinical Immunology	Italy	Diagnostic	Don't diagnose asthma without having performed lung function tests (including bronchodilating test and/or bronchial challenge).	Test	Do	N/A	Unqualified	.
The Italian Society of Palliative Care	Italy	Medical	Don't implement programs/pathways aimed at improving the quality of end of life care that are neither proven to be effective or included in specific research programs unless they are supported and monitored by medical staff belonging to a specialised palliative care team	Treatment	Don't	No alternative	Qualified	.	Non-income-generating	Members
The Italian Society of Palliative Care	Italy	Medical	Don't exclude nor defer the oral or parenteral administration of opioids for the palliative treatment of dyspnoea in patients affected by chronic incurable illness with a limited life expectancy.	Treatment	Do	N/A	Qualified	.
The Italian Society of Palliative Care	Italy	Medical	When organizing a local palliative care network Don't omit the activation of II° level home care involving medical staff (doctors and nurses) with specialised training palliative care and team management.	Treatment	Do	N/A	Qualified	.
The Italian Society of Palliative Care	Italy	Medical	Don't combine drugs for which there is no documented evidence of compatibility and chemical and physical stability in devices for the continuous subcutaneous or intravenous infusion of medications (e.g. Elastomers).	Treatment	Don't	No alternative	Unqualified	.	Non-income-generating	Members
The Italian Society of Palliative Care	Italy	Medical	Don't initiate or prolong artificial nutrition (enteral or parenteral) in late stage cancer patients with a life expectancy of less than a few weeks and a Performance Status <50.	Treatment	Don't	No alternative	Unqualified	.	Non-income-generating	Members
General Consultation Consultant Consortium	Japan	Medical	Don't place urinary catheters simply for provider convenience.	Treatment	Don't	No alternative	Unqualified	.	Non-income-generating	Members
General Consultation Consultant Consortium	Japan	Medical	Don't recommend tumor marker screening for asymptomatic adults.	Test	Don't	No alternative	Unqualified	.
General Consultation Consultant Consortium	Japan	Medical	Don't recommend MRI brain screening for asymptomatic adults.	Test	Don't	No alternative	Unqualified	.
General Consultation Consultant Consortium	Japan	Medical	Don't perform routine abdominal CT for nonspecific abdominal pain.	Test	Don't	No alternative	Unqualified	.
General Consultation Consultant Consortium	Japan	Medical	Don't recommend PET-CT cancer screening for asymptomatic adults.	Test	Don't	No alternative	Unqualified	.
Association of Surgeons - Society of Dermatology and Venereology	Netherlands	Medical	In patients with an acute wound do not clean a wound with (sterile) saline solution.	Treatment	Don't	No alternative	Unqualified	.	Non-income-generating	Members
Association of Surgeons - Society of Dermatology and Venereology	Netherlands	Medical	In patients with an acute wound do not soak the wound in a bath containing a detergent	Treatment	Don't	No alternative	Unqualified	.	Non-income-generating	Members
Association of Surgeons - Society of Dermatology and Venereology	Netherlands	Medical	In patients with an acute wound do not bandage a primary closure wound.	Treatment	Don't	No alternative	Unqualified	.	Non-income-generating	Members
Association of Surgeons - Society of Dermatology and Venereology	Netherlands	Medical	In patients with an acute wound do not use expensive dressings if gauze is sufficient.	Treatment	Don't	No alternative	Unqualified	.	Non-income-generating	Members
Association of Surgeons - Society of Dermatology and Venereology	Netherlands	Medical	In patients with an acute woundnever send a patient home without wound instructions care	Treatment	Do	N/A	Unqualified	.
Dutch Association of Internal Medicine	Netherlands	Medical	Avoid inserting indwelling urinary catheters in stable patients in the A&E Department who have spontaneous diuresis	Treatment	Don't	No alternative	Qualified	.	Non-income-generating	Members
Dutch Association of Internal Medicine	Netherlands	Medical	Do not draw blood samples more than twice weekly on the inpatient ward unless strictly indicated is patient-friendly without compromising the quality and safety of the treatment.	Test	Don't	No alternative	Qualified	.
Dutch Association of Internal Medicine	Netherlands	Medical	Avoid standard abdominal X-rays of patients with abdominal pain in the A&E Department	Test	Don't	No alternative	Qualified	.
Dutch Association of Internal Medicine	Netherlands	Medical	Switch from intravenous to oral antibiotics as soon as possible and consider discharging the patient	Treatment	Do	N/A	Qualified	.
Dutch Association of Internal Medicine	Netherlands	Medical	Do not test for hereditary thrombophilia after the first thrombo-embolic event	Test	Don't	No alternative	Unqualified	.
Dutch Association of Pediatrics	Netherlands	Medical	In children aged 0-18 years with gastroesophageal reflux disease gastric acid inhibitors should not be the standard treatment for reflux disease.	Treatment	Don't	No alternative	Qualified	.	Non-income-generating	Members
Dutch Association of Pediatrics	Netherlands	Medical	In children aged 0-18 years with gastroesophageal reflux disease X-rays are not the best option to confirm the diagnosis of reflux disease	Test	Don't	No alternative	Qualified	.
Dutch Association of Pediatrics	Netherlands	Medical	In infants with reflux symptoms diagnosis can usually be made based on a comprehensive medical history and physical examination. PH-metry can also help confirming the diagnosis in adolescents with therapy-resistant reflux disease.	Test	Don't	No alternative	Qualified	.
Dutch Association of Pediatrics	Netherlands	Medical	In children aged 0-18 years with gastroesophageal reflux disease first evaluate then continue - Drug therapy should be evaluated after 2-4 weeks. The dosage may be adjusted after evaluation. If the prescribed medication is not having the desired effect another drug may be prescribed.	Test & Treatment	Do	N/A	Qualified	.
Dutch Association of Pediatrics	Netherlands	Medical	In children aged 0-18 years with gastroesophageal reflux disease Do not perform a gastroscopy to confirm GERD.	Test	Don't	No alternative	Unqualified	.
Dutch Society of Neurosurgery	Netherlands	Surgical	In lumbosacral radicular syndrome based on a herniated lumbar disc do not operate if the pain dermatome does not match symptoms	Treatment	Don't	No alternative	Qualified	.	Income-generating	Members
Dutch Society of Neurosurgery	Netherlands	Surgical	In lumbosacral radicular syndrome based on a herniated lumbar disc do not request routine MRI of the lumbar spine during natural recovery or after disc surgery.	Test	Don't	No alternative	Qualified	.
Dutch Society of Neurosurgery	Netherlands	Surgical	In lumbosacral radicular syndrome based on a herniated lumbar disc only apply new surgical techniques for herniated lumbar	Treatment	Do	N/A	Qualified	.
Dutch Society of Neurosurgery	Netherlands	Surgical	In lumbosacral radicular syndrome based on a herniated lumbar disc do not operate a herniated disc if the only symptom is low back pain	Treatment	Don't	No alternative	Unqualified	.	Income-generating	Members
Dutch Society of Neurosurgery	Netherlands	Surgical	In lumbosacral radicular syndrome based on a herniated lumbar disc do not operate if leg pain is brief (<6 weeks)	Treatment	Don't	No alternative	Unqualified	.	Income-generating	Members
Dutch Urological Association	Netherlands	Surgical	Do not perform a bone scan on a patient with prostate cancer when there is a low probability that the cancer has spread	Test	Don't	No alternative	Qualified	.
Dutch Urological Association	Netherlands	Surgical	A scrotal ultrasound should not be standard practice for boys with an undescended testicle	Test	Don't	No alternative	Qualified	.
Dutch Urological Association	Netherlands	Surgical	An abdominal CT scan should not be standard practice in patients with microscopic hematuria	Test	Don't	No alternative	Qualified	.
Dutch Urological Association	Netherlands	Surgical	An abdominal ultrasound or cystoscopy should not be standard practice for recurring bladder infections	Test	Don't	No alternative	Qualified	.
Dutch Urological Association	Netherlands	Surgical	Do not administer antibiotics to a patient with prostatitis without fever unless the urine sample shows bacterial growth	Treatment	Don't	No alternative	Unqualified	.	Non-income-generating	Members
Netherlands Orthopaedic Association	Netherlands	Surgical	No hip and knee replacements without adequate conservative treatment	Treatment	Don't	Alternative	Qualified	.	Income-generating	Members
Netherlands Orthopaedic Association	Netherlands	Surgical	No arthroscopy and no MRI in cases of degenerative knees without symptoms of a locked knee joint.	Test & Treatment	Don't	No alternative	Qualified	.	Income-generating	Members
Netherlands Orthopaedic Association	Netherlands	Surgical	No reconstruction of the anterior cruciate ligament in the first few weeks after the injury was sustained	Treatment	Don't	No alternative	Unqualified	.	Income-generating	Members
Netherlands Orthopaedic Association	Netherlands	Surgical	Do not operate in cases of discogenic pain	Treatment	Don't	No alternative	Unqualified	.	Income-generating	Members
Netherlands Orthopaedic Association	Netherlands	Surgical	No subacromial decompression on young patients suffering from a painful shoulder	Treatment	Don't	No alternative	Unqualified	.	Income-generating	Members
New Zealand Dermatological Society	New Zealand	Medical	Don't routinely use topical antibiotics on a surgical wound.	Treatment	Don't	No alternative	Qualified	.	Non-income-generating	Members
New Zealand Dermatological Society	New Zealand	Medical	Don't treat uncomplicated, non-melanoma skin cancer less than 1 centimetre in size on the trunk and extremities with Mohs micrographic surgery.	Treatment	Don't	No alternative	Unqualified	.	Income-generating	Members
New Zealand Dermatological Society	New Zealand	Medical	Don't prescribe oral antifungal therapy for suspected nail fungus without confirmation of fungal infection.	Treatment	Don't	No alternative	Unqualified	.	Non-income-generating	Members
New Zealand Dermatological Society	New Zealand	Medical	Don't use oral antibiotics for the treatment of atopic dermatitis unless there is clinical evidence of infection.	Treatment	Don't	No alternative	Unqualified	.	Non-income-generating	Members
New Zealand Dermatological Society	New Zealand	Medical	Don't perform sentinel lymph node biopsy or other diagnostic tests for the evaluation of early, thin melanoma because they do not improve survival.	Test	Don't	No alternative	Unqualified	.
New Zealand Medical Students' Association	New Zealand	Other	Ensure the test, treatment or procedure is indicated and will make a difference to the course of patient care.	Test & Treatment	Do	N/A	Qualified	Not linked to health service delivery
New Zealand Medical Students' Association	New Zealand	Other	Consider less invasive options, and weigh up the risk of harm versus chance of benefit.	Test & Treatment	Do	N/A	Qualified	Not linked to health service delivery
New Zealand Medical Students' Association	New Zealand	Other	Not ordering a range of non-indicated tests, treatments and procedures just in case the senior clinician might want/expect them.	Test & Treatment	Don't	No alternative	Qualified	Not linked to health service delivery
New Zealand Medical Students' Association	New Zealand	Other	Provide an opportunity for the patient to discuss the necessity of tests, treatments and procedures.	Treatment	Do	N/A	Unqualified	Not linked to health service delivery
New Zealand Medical Students' Association	New Zealand	Other	Establish discussion regarding tests, treatments or procedures if you question their necessity in a patient’s management.	Treatment	Do	N/A	Unqualified	Not linked to health service delivery
New Zealand Medical Students' Association	New Zealand	Other	Ensure you are only suggesting tests, treatments or procedures for the benefit of the patient, rather than to gain further clinical experience.	Test & Treatment	Do	N/A	Unqualified	Not linked to health service delivery
New Zealand Medical Students' Association	New Zealand	Other	Ensure decision about tests, treatments or procedures are joint decisions with the patient.	Test & Treatment	Do	N/A	Unqualified	Not linked to health service delivery
Faculty of intensive care medicine	United Kingdom	Medical	Patients who are mechanically ventilated may not need to be deeply sedated, and where possible daily trials to lighten sedation should be done.	Treatment	Don't	No alternative	Qualified	.	Non-income-generating	Members
Faculty of intensive care medicine	United Kingdom	Medical	Blood transfusions should only be given when the haemoglobin is less than 70 g/L. Blood transfusions may occur above this level where the patient is haemodynamically unstable or actively bleeding.	Treatment	Don't	No alternative	Qualified	.	Non-income-generating	Members
Faculty of intensive care medicine	United Kingdom	Medical	Life support for patients at high risk of death or severely impaired functional recovery should not be offered. A discussion with patients and their families should focus on the goals of comfort care.	Treatment	Don't	No alternative	Qualified	.	Non-income-generating	Members
Faculty of intensive care medicine	United Kingdom	Medical	Tests and investigations should only be done in response to answering a specific question rather than routinely.	Test	Don't	No alternative	Qualified	.
Faculty of Sexual and Reproductive Health	United Kingdom	Medical	If a woman has abnormal vaginal discharge that is likely to be caused by thrush (also known as candida) or Bacterial vaginosis (BV) and she is at low risk of having a sexually transmitted infection, a vaginal swab is not usually necessary.	Test	Don't	No alternative	Qualified	Multidisciplinary society
Faculty of Sexual and Reproductive Health	United Kingdom	Medical	A woman who is thought to be having recurrent thrush should have an examination of the skin around her vagina to exclude other conditions such as lack of vaginal estrogen, allergies or other skin conditions rather than be given another course of thrush treatment.	Test	Do	N/A	Qualified	Multidisciplinary society
Faculty of Sexual and Reproductive Health	United Kingdom	Medical	Women who have a copper intrauterine device (IUD) or the hormonal intrauterine system (IUS) fitted only need to seek professional advice when they cannot feel the threads which hang from the device. Women should be taught how to feel for these threads.	Test	Do	N/A	Qualified	Multidisciplinary society
Faculty of Sexual and Reproductive Health	United Kingdom	Medical	If a woman over the age of 45 years with typical symptoms of menopause, such as hot flushes and sweats and if her periods have become irregular, much lighter or have stopped, further bloods tests to check hormone levels are not usually necessary.	Test	Don't	No alternative	Qualified	Multidisciplinary society
Royal college of anaesthetists & royal college of surgeons England	United Kingdom	Surgical	Patients do not need to come into hospital the day before surgery if they have had the appropriate preoperative assessment and preparation.	Treatment	Don't	No alternative	Qualified	.	Non-income-generating	Members
Royal college of anaesthetists & royal college of surgeons England	United Kingdom	Surgical	Most patients do not need routine preoperative tests before minor or intermediate surgery. There are national guidelines to determine who needs preoperative tests.	Test	Don't	No alternative	Qualified	.
Royal college of anaesthetists & royal college of surgeons England	United Kingdom	Surgical	Day surgery should be considered the default for most surgical procedures (except complex procedures). Variation in the use of day surgery for specific operations should be measured and this information should be available to patients.	Treatment	Do	N/A	Qualified	.
Royal college of anaesthetists & royal college of surgeons England	United Kingdom	Surgical	All patients considering an operation should have shared decision making consultations to discuss their individual chance of benefit or harm and to identify their personal preference. Patients choosing surgery who are at a high risk of dying (predicted 30 day mortality >1%) should be identified by their age, type of surgery and additional medical conditions.	Treatment	Do	N/A	Qualified	.
Royal college of anaesthetists & royal college of surgeons England	United Kingdom	Surgical	For many patients the chance of harm after an operation may be reduced if they improve fitness, stop smoking, reduce alcohol intake and in some cases reduce weight in the weeks or months before their surgery.	Treatment	Do	N/A	Qualified	.
Royal College of Emergency Medicine	United Kingdom	Medical	Children with small fractures on one side of the wrist, ‘buckle fractures’ do not usually need a plaster cast. They can be treated with a removable splint and written information. There is usually no need to put a plaster cast on, or follow these children up in fracture clinic as they will get better just as quickly without this.	Treatment	Don't	Alternative	Qualified	.	Non-income-generating	Members
Royal College of Emergency Medicine	United Kingdom	Medical	Some injuries, such as hip and shoulder dislocations, can be treated with sedation in the emergency department rather than undergoing a general anaesthetic in the operating theatre.	Treatment	Don't	Alternative	Qualified	.	Non-income-generating	Members
Royal College of Emergency Medicine	United Kingdom	Medical	Small fractures of the base of the fifth metatarsal, a bone on the outside of the foot, do not usually need to put into a plaster cast as they will heal just as quickly in a removable boot.	Treatment	Don't	No alternative	Qualified	.	Non-income-generating	Members
Royal College of Emergency Medicine	United Kingdom	Medical	Connecting an intoxicated (alcohol) patient up to a drip and providing intravenous fluids will not help them feel better or allow discharge from hospital any quicker.	Treatment	Don't	No alternative	Qualified	.	Non-income-generating	Members
Royal College of Emergency Medicine	United Kingdom	Medical	Tap water is just as effective for cleaning wounds as sterile saline.	Treatment	Don't	Alternative	Qualified	.	Non-income-generating	Members
Royal College of General Practitioners	United Kingdom	Medical	Treating Stage 1 (mild) hypertension in people without any other cardiovascular risk factors may have only small potential benefit for an individual. Consider total cardiovascular risk before initiating drug treatment.	Treatment	Don't	No alternative	Qualified	.	Non-income-generating	Members
Royal College of General Practitioners	United Kingdom	Medical	Only consider blood pressure treatment with drugs to prevent heart disease or stroke when the BP is consistently above 140-159/90-99 in people with additional risk factors.	Treatment	Don't	No alternative	Qualified	.	Non-income-generating	Members
Royal College of General Practitioners	United Kingdom	Medical	Once a patient being treated with a statin has reached their target level of cholesterol, there is no need to keep measuring it.	Test	Don't	No alternative	Qualified	.
Royal College of General Practitioners	United Kingdom	Medical	Ultrasound has very limited value in making a diagnosis of polycystic ovarian syndrome: Polycystic ovaries do not have to be present to make the diagnosis, and the finding of polycystic ovaries does not alone establish the diagnosis. Symptoms and a hormonal profile* will usually be enough to establish a diagnosis. *NICE recommends: Testosterone/SHBG/LH/FSH/Prolactin/TSH	Test	Don't	Alternative	Qualified	.
Royal College of General Practitioners	United Kingdom	Medical	If there is concern that a woman has polycystic ovaries, take a blood test to look for a typical hormone pattern before considering further imaging.	Test	Don't	Alternative	Qualified	.
Royal College of General Practitioners	United Kingdom	Medical	If an individual takes a statin at the recommended dose, there is no need to routinely check cholesterol levels unless there is evidence of pre-existing problems such as a heart attack, stroke or family tendency to have problems with lipids.	Test	Don't	No alternative	Qualified	.
Royal College of General Practitioners	United Kingdom	Medical	Being alert to the possibility of dementia in patients at risk, with further assessment on an individual basis is good practice, but routinely screening for dementia using structured tools has not been recommended by the UK National Screening Council. It risks false positive diagnoses and has no proven benefit.	Test	Don't	Alternative	Qualified	.
Royal College of General Practitioners	United Kingdom	Medical	When considering risk modifying treatment in primary prevention, for example treatment for blood pressure, cholesterol or bone density, share the option to have treatment or not before prescribing. Decision aids exist to support this process for doctors and patients.	Treatment	Do	N/A	Qualified	.
Royal College of General Practitioners	United Kingdom	Medical	If drug treatment is being considered to prevent heart disease, stroke or osteoporosis in previously well people ensure that this decision is shared with the individual concerned.	Treatment	Do	N/A	Qualified	.
Royal College of General Practitioners	United Kingdom	Medical	When patients are particularly frail or in their last year of life, unless there is a clear preference otherwise by the patient or advocate, discuss decreasing the number of medicines to only those used for control of symptoms.	Treatment	Do	N/A	Qualified	.
Royal College of Obstetricians & Gynaecologists	United Kingdom	Surgical	Medicines like aspirin, heparin or progesterone should not be used in a bid to maintaining a pregnancy in a woman who has had unexplained and recurrent miscarriages.	Treatment	Don't	No alternative	Qualified	.	Non-income-generating	Members
Royal College of Obstetricians & Gynaecologists	United Kingdom	Surgical	Aspirin is not recommended as a way of reducing the chances of pregnant women developing blood clots (thromboprophylaxis).	Treatment	Don't	No alternative	Qualified	.	Non-income-generating	Members
Royal College of Obstetricians & Gynaecologists	United Kingdom	Surgical	Electronic monitoring of a baby’s heart should not be offered routinely during labour unless the mother is at a higher risk of complications than normal.	Test	Don't	No alternative	Qualified	.
Royal College of Obstetricians & Gynaecologists	United Kingdom	Surgical	Unless the mother has diabetes, ultrasound scans should not be used to check if a baby is bigger than normal for its gestational age (macrosomia).	Test	Don't	No alternative	Qualified	.
Royal College of Obstetricians & Gynaecologists	United Kingdom	Surgical	A simple ovarian cyst less than 5cm in diameter in a woman who has not gone through the menopause does not need to be followed up; nor is there any need for a blood test to check levels of the protein CA-125.	Test	Don't	No alternative	Qualified	.
Royal College of Ophthalmologists	United Kingdom	Medical	If conjunctivitis is thought to be viral, there is no need to send samples to the laboratory or to treat with antibiotics.	Test & Treatment	Don't	No alternative	Qualified	.	Non-income-generating	Members
Royal College of Ophthalmologists	United Kingdom	Medical	The initial episode of unilateral anterior uveitis does not usually need further investigation	Test	Don't	No alternative	Qualified	.
Royal College of Ophthalmologists	United Kingdom	Medical	If a child is under 12 months old and has a blocked nasolacrimal duct, do not try to unblock.	Treatment	Don't	No alternative	Unqualified	.	Non-income-generating	Members
Royal College of Ophthalmologists	United Kingdom	Medical	Do not review uncomplicated cataract cases on day one post-op	Treatment	Don't	No alternative	Unqualified	.	Non-income-generating	Members
Royal College of Ophthalmologists	United Kingdom	Medical	Do not carry out laser retinopexy for asymptomatic lattice degeneration/atrophic retinal holes.	Treatment	Don't	No alternative	Unqualified	.	Income-generating	Members
Royal College of Paediatrics and Child Health	United Kingdom	Medical	Polyethylene Glycol should be used in preference to Lactulose in the treatment of chronic constipation in children.	Treatment	Don't	Alternative	Qualified	.	Non-income-generating	Members
Royal College of Paediatrics and Child Health	United Kingdom	Medical	Buccal midazolam or lorazepam should be in the treatment of prolonged seizures in young people and children, as these are the most effective treatments, in preference to rectal and intravenous diazepam.	Treatment	Don't	Alternative	Qualified	.	Non-income-generating	Members
Royal College of Paediatrics and Child Health	United Kingdom	Medical	Bronchodilators should not be used in the treatment of mild or moderate presentations of acute bronchiolitis in children without any underlying conditions.	Treatment	Don't	No alternative	Qualified	.	Non-income-generating	Members
Royal College of Paediatrics and Child Health	United Kingdom	Medical	Helmet therapy is not effective in the treatment of positional plagiocephaly in children, other treatment options should be considered and discussed with your patient.	Treatment	Don't	No alternative	Qualified	.	Non-income-generating	Members
Royal College of Pathologists	United Kingdom	Diagnostic	Only consider transfusing platelets for patients with chemotherapy-induced thrombocytopenia where the platelet count is < 10 x 109/L except when the patient has clinical significant bleeding or will be undergoing a procedure with a high risk of bleeding.	Treatment	Don't	No alternative	Qualified	.	Non-income-generating	Members
Royal College of Pathologists	United Kingdom	Diagnostic	Use restrictive thresholds for patients needing red cell transfusions and give only one unit at a time except when the patient has active bleeding.	Treatment	Don't	No alternative	Qualified	.	Non-income-generating	Members
Royal College of Pathologists	United Kingdom	Diagnostic	Unless a patient is at risk of prostate cancer because of race or family history, PSA-based screening does not lead to a longer life.	Test	Don't	No alternative	Qualified	.
Royal College of Pathologists	United Kingdom	Diagnostic	Calcium testing is used when there are symptoms of kidney stones, bone disease or nerve-related disorders; but it is not necessary to test less than three months after the previous test except in acute conditions, during major surgery or in critically ill patients when tests should not be made more often than every 48 hours.	Test	Don't	No alternative	Qualified	.
Royal College of Pathologists	United Kingdom	Diagnostic	Only transfuse O Rh D negative red cells to O Rh D negative patients and in emergencies for females of childbearing potential with unknown blood group.	Treatment	Don't	No alternative	Unqualified	.	Non-income-generating	Non-members
Royal College of Psychiatrists	United Kingdom	Medical	Women who are planning a pregnancy or may be pregnant should not be prescribed valproate for mental disorders except where there is treatment resistance and/or very high risk clinical situations.	Treatment	Don't	No alternative	Qualified	.	Non-income-generating	Members
Royal College of Psychiatrists	United Kingdom	Medical	When a diagnosis of psychosis is made, CT or MRI head scans should only be used for specific indications where there are signs or symptoms suggestive of neurological problems.	Test	Don't	No alternative	Qualified	.
Royal College of Psychiatrists	United Kingdom	Medical	In the treatment of depression, if an antidepressant has been prescribed within the therapeutic range for two months with little or no response, it should be reviewed and changed or another medication added, which will work in parallel with the initial drug that was prescribed.	Treatment	Do	N/A	Qualified	.
Royal College of Psychiatrists	United Kingdom	Medical	When adults with schizophrenia are introduced to treatment with long-term anti-psychotic medication, the benefits and harm of taking oral medication compared to long-acting depot injections should be discussed with all relevant parties.	Treatment	Do	N/A	Qualified	.
Royal College of Radiologists	United Kingdom	Diagnostic	In advanced cancer, the use of chemotherapy that is unlikely to be beneficial and may cause harm should be minimised	Treatment	Don't	No alternative	Qualified	.	Non-income-generating	Non-members
Royal College of Radiologists	United Kingdom	Diagnostic	In cases of a minor head injury, imaging is not likely to be useful	Test	Don't	No alternative	Qualified	.
Royal College of Radiologists	United Kingdom	Diagnostic	Back pain which is uncomplicated, that is not associated with ‘red flags’ or radicolupathy usually does not require imaging	Test	Don't	No alternative	Qualified	.
Royal College of Radiologists	United Kingdom	Diagnostic	After treatment for cancer, the use of routine scanning should only be used where this is beneficial to the patient.	Test	Don't	No alternative	Qualified	.
Royal College of Radiologists	United Kingdom	Diagnostic	Where there is suspicion of a pulmonary embolus, imaging should be guided by clinical scoring systems.	Test	Do	N/A	Qualified	.
AMDA – The Society for Post-Acute and Long-Term Care Medicine	United States	Medical	Don't prescribe antipsychotic medications for behavioral and psychological symptoms of dementia (BPSD) in individuals with dementia without an assessment for an underlying cause of the behavior.	Treatment	Do	N/A	Qualified	Multidisciplinary society
AMDA – The Society for Post-Acute and Long-Term Care Medicine	United States	Medical	Don't recommend aggressive or hospital-level care for a frail elder without a clear understanding of the individual’s goals of care and the possible benefits and burdens.	Treatment	Don't	No alternative	Qualified	Multidisciplinary society
AMDA – The Society for Post-Acute and Long-Term Care Medicine	United States	Medical	Don't routinely prescribe lipid-lowering medications in individuals with a limited life expectancy.	Treatment	Don't	No alternative	Qualified	Multidisciplinary society
AMDA – The Society for Post-Acute and Long-Term Care Medicine	United States	Medical	Don't initiate antihypertensive treatment in frail individuals ≥60 years of age for systolic blood pressure (SBP) <150 mm Hg or diastolic blood 10 pressure (DBP) <90 mm Hg.	Treatment	Don't	No alternative	Unqualified	Multidisciplinary society
AMDA – The Society for Post-Acute and Long-Term Care Medicine	United States	Medical	Don't insert percutaneous feeding tubes in individuals with advanced dementia. Instead, offer oral assisted feedings.	Treatment	Don't	Alternative	Unqualified	Multidisciplinary society
AMDA – The Society for Post-Acute and Long-Term Care Medicine	United States	Medical	Don't obtain a C. difficile toxin test to confirm “cure” if symptoms have resolved.	Test	Don't	No alternative	Unqualified	Multidisciplinary society
AMDA – The Society for Post-Acute and Long-Term Care Medicine	United States	Medical	Don't obtain a urine culture unless there are clear signs and symptoms that localize to the urinary tract.	Test	Don't	No alternative	Unqualified	Multidisciplinary society
AMDA – The Society for Post-Acute and Long-Term Care Medicine	United States	Medical	Don't place an indwelling urinary catheter to manage urinary incontinence.	Treatment	Don't	No alternative	Unqualified	Multidisciplinary society
AMDA – The Society for Post-Acute and Long-Term Care Medicine	United States	Medical	Don't recommend screening for breast, colorectal or prostate cancer if life expectancy is estimated to be less than 10 years.	Test	Don't	No alternative	Unqualified	Multidisciplinary society
AMDA – The Society for Post-Acute and Long-Term Care Medicine	United States	Medical	Don't use sliding scale insulin (SSI) for long-term diabetes management for individuals residing in the nursing home.	Treatment	Don't	No alternative	Unqualified	Multidisciplinary society
American Academy of Allergy, Asthma & Immunology	United States	Diagnostic	Don't order sinus computed tomography (CT) or indiscriminately prescribe antibiotics for uncomplicated acute rhinosinusitis.	Test & Treatment	Don't	No alternative	Qualified	.	Non-income-generating	Members
American Academy of Allergy, Asthma & Immunology	United States	Diagnostic	Don't rely on antihistamines as first-line treatment in severe allergic reactions.	Treatment	Don't	No alternative	Qualified	.	Non-income-generating	Members
American Academy of Allergy, Asthma & Immunology	United States	Diagnostic	Don't routinely order low- or iso-osmolar radiocontrast media or pretreat with corticosteroids and antihistamines for patients with a history of seafood allergy, who require radiocontrast media.	Test & Treatment	Don't	No alternative	Qualified	.	Non-income-generating	Members
American Academy of Allergy, Asthma & Immunology	United States	Diagnostic	Don't routinely do diagnostic testing in patients with chronic urticaria.	Test	Don't	No alternative	Qualified	.
American Academy of Allergy, Asthma & Immunology	United States	Diagnostic	Don't diagnose or manage asthma without spirometry.	Test	Do	N/A	Qualified	.
American Academy of Allergy, Asthma & Immunology	United States	Diagnostic	Don't overuse non-beta lactam antibiotics in patients with a history of penicillin allergy, without an appropriate evaluation.	Treatment	Do	N/A	Qualified	.
American Academy of Allergy, Asthma & Immunology	United States	Diagnostic	Don't routinely avoid influenza vaccination in egg-allergic patients.	Treatment	Do	N/A	Qualified	.
American Academy of Allergy, Asthma & Immunology	United States	Diagnostic	Don't recommend replacement immunoglobulin therapy for recurrent infections unless impaired antibody responses to vaccines are demonstrated.	Treatment	Don't	No alternative	Unqualified	.	Non-income-generating	Members
American Academy of Allergy, Asthma & Immunology	United States	Diagnostic	Don't perform food IgE testing without a history consistent with potential IgE-mediated food allergy.	Test	Don't	No alternative	Unqualified	.
American Academy of Allergy, Asthma & Immunology	United States	Diagnostic	Don't perform unproven diagnostic tests, such as immunoglobulin G(lgG) testing or an indiscriminate battery of immunoglobulin E(lgE) tests, in the evaluation of allergy.	Test	Don't	No alternative	Unqualified	.
American Academy of Dermatology	United States	Medical	Don't routinely prescribe antibiotics for inflamed epidermal cysts.	Treatment	Don't	No alternative	Qualified	.	Non-income-generating	Members
American Academy of Dermatology	United States	Medical	Don't routinely use antibiotics to treat bilateral swelling and redness of the lower leg unless there is clear evidence of infection.	Treatment	Don't	No alternative	Qualified	.	Non-income-generating	Members
American Academy of Dermatology	United States	Medical	Don't routinely use topical antibiotics on a surgical wound.	Treatment	Don't	No alternative	Qualified	.	Non-income-generating	Members
American Academy of Dermatology	United States	Medical	Don't use systemic (oral or injected) corticosteroids as a long-term treatment for dermatitis.	Treatment	Don't	No alternative	Qualified	.	Non-income-generating	Members
American Academy of Dermatology	United States	Medical	Don't routinely use microbiologic testing in the evaluation and management of acne	Test	Don't	No alternative	Qualified	.
American Academy of Dermatology	United States	Medical	Don't treat uncomplicated, nonmelanoma skin cancer less than 1 centimeter in size on the trunk and extremities with Mohs micrographic surgery.	Treatment	Don't	No alternative	Unqualified	.	Income-generating	Members
American Academy of Dermatology	United States	Medical	Don't prescribe oral antifungal therapy for suspected nail fungus without confirmation of fungal infection.	Treatment	Don't	No alternative	Unqualified	.	Non-income-generating	Members
American Academy of Dermatology	United States	Medical	Don't use oral antibiotics for treatment of atopic dermatitis unless there is clinical evidence of infection.	Treatment	Don't	No alternative	Unqualified	.	Non-income-generating	Members
American Academy of Dermatology	United States	Medical	Don't perform sentinel lymph node biopsy or other diagnostic tests for theevaluation of early, thin melanoma because they do not improve survival.	Test	Don't	No alternative	Unqualified	.
American Academy of Dermatology	United States	Medical	Don't use skin prick tests or blood tests such as the radioallergosorbent test (RAST) for the routine evaluation of eczema.	Test	Don't	No alternative	Unqualified	.
American Academy of Family Physicians	United States	Medical	Avoid elective, non-medically indicated inductions of labor between 39 weeks, 0 days and 41 weeks, 0 days unless the cervix is deemed favorable.	Treatment	Don't	No alternative	Qualified	.	Income-generating	Non-members
American Academy of Family Physicians	United States	Medical	Don't prescribe antibiotics for otitis media in children aged 2-12 years with non-severe symptoms where the observation option is reasonable.	Treatment	Don't	No alternative	Qualified	.	Non-income-generating	Members
American Academy of Family Physicians	United States	Medical	Don't routinely prescribe antibiotics for acute mild-to-moderate sinusitis unless symptoms last for seven or more days, or symptoms worsen after initial clinical improvement.	Treatment	Don't	No alternative	Qualified	.	Non-income-generating	Members
American Academy of Family Physicians	United States	Medical	Don't do imaging for low back pain within the first six weeks, unless red flags are present.	Test	Don't	No alternative	Qualified	.
American Academy of Family Physicians	United States	Medical	Don't perform voiding cystourethrogram (VCUG) routinely in first febrile urinary tract infection (UTI) in children aged 2 -24 months.	Test	Don't	No alternative	Qualified	.
American Academy of Family Physicians	United States	Medical	Don't routinely screen for prostate cancer using a prostate-specific antigen (PSA) test or digital rectal exam.	Test	Don't	No alternative	Qualified	.
American Academy of Family Physicians	United States	Medical	Don't schedule elective, non-medically indicated inductions of labor or Cesarean deliveries before 39 weeks, 0 days gestational age.	Treatment	Don't	No alternative	Unqualified	.	Income-generating	Non-members
American Academy of Family Physicians	United States	Medical	Don't order annual electrocardiograms (EKGs) or any other cardiac screening for low-risk patients without symptoms.	Test	Don't	No alternative	Unqualified	.
American Academy of Family Physicians	United States	Medical	Don't perform Pap smears on women younger than 21 or who have had a hysterectomy for non-cancer disease.	Test	Don't	No alternative	Unqualified	.
American Academy of Family Physicians	United States	Medical	Don't require a pelvic exam or other physical exam to prescribe oral contraceptive medications.	Test	Don't	No alternative	Unqualified	.
American Academy of Family Physicians	United States	Medical	Don't screen adolescents for scoliosis.	Test	Don't	No alternative	Unqualified	.
American Academy of Family Physicians	United States	Medical	Don't screen for carotid artery stenosis (CAS) in asymptomatic adult patients.	Test	Don't	No alternative	Unqualified	.
American Academy of Family Physicians	United States	Medical	Don't screen women older than 65 years of age for cervical cancer who have had adequate prior screening and are not otherwise at high risk for cervical cancer.	Test	Don't	No alternative	Unqualified	.
American Academy of Family Physicians	United States	Medical	Don't screen women younger than 30 years of age for cervical cancer with HPV testing, alone or in combination with cytology.	Test	Don't	No alternative	Unqualified	.
American Academy of Family Physicians	United States	Medical	Don't use dual-energy x-ray absorptiometry (DEXA) screening for osteoporosis in women younger than 65 or men younger than 70 with no risk factors.	Test	Don't	No alternative	Unqualified	.
American Academy of Hospice and Palliative Medicine	United States	Medical	Don't leave an implantable cardioverter-defibrillator (ICD) activated when it is inconsistent with the patient/family goals of care.	Treatment	Don't	No alternative	Unqualified	.	Non-income-generating	Members
American Academy of Hospice and Palliative Medicine	United States	Medical	Don't use topical lorazepam (Ativan), diphenhydramine (Benadryl), haloperidol (Haldol) (“ABH”) gel for nausea.	Treatment	Don't	No alternative	Unqualified	.	Non-income-generating	Members
American Academy of Hospice and Palliative Medicine	United States	Medical	Don't recommend more than a single fraction of palliative radiation for an uncomplicated painful bone metastasis.	Treatment	Don't	No alternative	Unqualified	.	Income-generating	Non-members
American Academy of Hospice and Palliative Medicine	United States	Medical	Don't delay palliative care for a patient with serious illness who has physical, psychological, social or spiritual distress because they are pursuing disease-directed treatment.	Treatment	Don't	No alternative	Unqualified	.	Non-income-generating	Members
American Academy of Hospice and Palliative Medicine	United States	Medical	Don't recommend percutaneous feeding tubes in patients with advanced dementia; instead, offer oral assisted feeding.	Treatment	Don't	Alternative	Unqualified	.	Income-generating	Non-members
American Academy of Neurology	United States	Surgical	Don't recommend CEA for asymptomatic carotid stenosis unless the complication rate is low (<3%).	Treatment	Don't	No alternative	Qualified	.	Income-generating	Non-members
American Academy of Neurology	United States	Surgical	Don't prescribe interferon-beta or glatiramer acetate to patients with disability from progressive, non-relapsing forms of multiple sclerosis.	Treatment	Don't	No alternative	Unqualified	.	Non-income-generating	Members
American Academy of Neurology	United States	Surgical	Don't use opioid or butalbital treatment for migraine except as a last resort.	Treatment	Don't	No alternative	Unqualified	.	Non-income-generating	Members
American Academy of Neurology	United States	Surgical	Don't perform electroencephalography (EEG) for headaches.	Test	Don't	No alternative	Unqualified	.
American Academy of Neurology	United States	Surgical	Don't perform imaging of the carotid arteries for simple syncope without other neurologic symptoms.	Test	Don't	No alternative	Unqualified	.
American Academy of Nursing	United States	Allied Health, Nursing & Dentistry	Don't prescribe opioid pain medication in pregnancy without discussing and fully weighing the risks to the woman and her fetus.	Treatment	Don't	No alternative	Qualified	.	Non-income-generating	Non-members
American Academy of Nursing	United States	Allied Health, Nursing & Dentistry	Don't promote induction or augmentation of labor and Don't induce or augment labor without a medical indication; spontaneous labor is safest for woman and infant, with benefits that improve safety and promote short- and long-term maternal and infant health.	Treatment	Don't	No alternative	Qualified	.	Non-income-generating	Non-members
American Academy of Nursing	United States	Allied Health, Nursing & Dentistry	Don't place or maintain a urinary catheter in a patient unless there is a specific indication to do so.	Treatment	Don't	No alternative	Qualified	.	Non-income-generating	Members
American Academy of Nursing	United States	Allied Health, Nursing & Dentistry	Don't separate mothers and their newborns at birth unless medically necessary. Instead, help the mother to place her newborn in skin-to-skin contact immediately after birth and encourage her to keep her newborn in her room during hospitalization after the birth.	Treatment	Don't	Alternative	Qualified	.	Non-income-generating	Members
American Academy of Nursing	United States	Allied Health, Nursing & Dentistry	Don't wake the patient for routine care unless the patient’s condition or care specifically requires it.	Treatment	Don't	No alternative	Qualified	.	Non-income-generating	Members
American Academy of Nursing	United States	Allied Health, Nursing & Dentistry	Don't routinely order a head CT to assess for shunt failure in children with hydrocephalus.	Test	Don't	No alternative	Qualified	.
American Academy of Nursing	United States	Allied Health, Nursing & Dentistry	Don't routinely order an EEG on neurologically healthy children who have a simple febrile seizure.	Test	Don't	No alternative	Qualified	.
American Academy of Nursing	United States	Allied Health, Nursing & Dentistry	Don't assume a diagnosis of dementia in an older adult who presents with an altered mental status and/or symptoms of confusion without assessing for delirium or delirium superimposed on dementia using a brief, sensitive, validated assessment tool.	Test	Do	N/A	Qualified	.
American Academy of Nursing	United States	Allied Health, Nursing & Dentistry	Don't neglect to advise patients with cancer to get physical activity and exercise during and after treatment to manage fatigue and other symptoms.	Treatment	Do	N/A	Qualified	.
American Academy of Nursing	United States	Allied Health, Nursing & Dentistry	Don't administer “prn” (i.e., as needed) sedative, antipsychotic or hypnotic medications to prevent and/or treat delirium without first assessing for, removing and treating the underlying causes of delirium and using nonpharmacologic delirium prevention and treatment approaches.	Treatment	Don't	Alternative	Unqualified	.	Non-income-generating	Members
American Academy of Nursing	United States	Allied Health, Nursing & Dentistry	Don't administer diazepam for muscle spasm following spine surgery in the elderly	Treatment	Don't	No alternative	Unqualified	.	Non-income-generating	Members
American Academy of Nursing	United States	Allied Health, Nursing & Dentistry	Don't use aloe vera on skin to prevent or treat radiodermatitis.	Treatment	Don't	No alternative	Unqualified	.	Non-income-generating	Members
American Academy of Nursing	United States	Allied Health, Nursing & Dentistry	Don't use L-carnitine/acetyl-L-carnitine supplements to prevent or treat symptoms of peripheral neuropathy in patients receiving chemotherapy for treatment of cancer.	Treatment	Don't	No alternative	Unqualified	.	Non-income-generating	Members
American Academy of Nursing	United States	Allied Health, Nursing & Dentistry	Don't use mixed medication mouthwash, commonly termed “magic mouthwash,” to prevent or manage cancer treatment-induced oral mucositis.	Treatment	Don't	No alternative	Unqualified	.	Non-income-generating	Members
American Academy of Nursing	United States	Allied Health, Nursing & Dentistry	Don't administer supplemental oxygen to relieve dyspnea in patients with cancer who do not have hypoxia.	Treatment	Don't	No alternative	Unqualified	.	Non-income-generating	Members
American Academy of Nursing	United States	Allied Health, Nursing & Dentistry	Don't use physical restraints with an older hospitalized patient.	Treatment	Don't	No alternative	Unqualified	.	Non-income-generating	Members
American Academy of Nursing	United States	Allied Health, Nursing & Dentistry	Don't automatically initiate continuous electronic fetal heart rate (FHR) monitoring during labor for women without risk factors; consider intermittent auscultation (IA) first.	Test	Don't	Alternative	Unqualified	.
American Academy of Nursing	United States	Allied Health, Nursing & Dentistry	Don't order “formal” swallow evaluation in stroke patients unless they fail their initial swallow screen.	Test	Don't	No alternative	Unqualified	.
American Academy of Nursing	United States	Allied Health, Nursing & Dentistry	Don't use lumbar puncture (LP) opening pressure as a reliable measure of intracranial pressure in children with severe chronic headache.	Test	Don't	No alternative	Unqualified	.
American Academy of Nursing	United States	Allied Health, Nursing & Dentistry	Don't let older adults lie in bed or only get up to a chair during their hospital stay.	Treatment	Do	N/A	Unqualified	.
American Academy of Ophthalmology	United States	Medical	Don't place punctal plugs for mild dry eye before trying other medical treatments.	Treatment	Don't	No alternative	Qualified	.	Income-generating	Members
American Academy of Ophthalmology	United States	Medical	Don't routinely provide antibiotics before or after intravitreal injections.	Treatment	Don't	No alternative	Qualified	.	Non-income-generating	Members
American Academy of Ophthalmology	United States	Medical	Don't perform preoperative medical tests for eye surgery unless there are specific medical indications.	Test	Don't	No alternative	Qualified	.
American Academy of Ophthalmology	United States	Medical	Don't routinely order imaging tests for patients without symptoms or signs of significant eye disease.	Test	Don't	No alternative	Qualified	.
American Academy of Ophthalmology	United States	Medical	Don't order antibiotics for adenoviral conjunctivitis (pink eye).	Treatment	Don't	No alternative	Unqualified	.	Non-income-generating	Members
American Academy of Orthopaedic Surgeons	United States	Surgical	Don't use needle lavage to treat patients with symptomatic osteoarthritis of the knee for long-term relief.	Treatment	Don't	No alternative	Qualified	.	Non-income-generating	Members
American Academy of Orthopaedic Surgeons	United States	Surgical	Don't use post-operative splinting of the wrist after carpal tunnel release for long-term relief.	Treatment	Don't	No alternative	Qualified	.	Non-income-generating	Members
American Academy of Orthopaedic Surgeons	United States	Surgical	Avoid performing routine post-operative deep vein thrombosis ultrasonography screening in patients who undergo elective hip or knee arthroplasty.	Test	Don't	No alternative	Qualified	.
American Academy of Orthopaedic Surgeons	United States	Surgical	Don't use glucosamine and chondroitin to treat patients with symptomatic osteoarthritis of the knee.	Treatment	Don't	No alternative	Unqualified	.	Non-income-generating	Members
American Academy of Orthopaedic Surgeons	United States	Surgical	Don't use lateral wedge insoles to treat patients with symptomatic medial compartment osteoarthritis of the knee.	Treatment	Don't	No alternative	Unqualified	.	Non-income-generating	Non-members
American Academy of Otolaryngology—Head & Neck Surgery Foundation	United States	Surgical	Don't routinely use perioperative antibiotics for elective tonsillectomy in children	Treatment	Don't	No alternative	Qualified	.	Non-income-generating	Members
American Academy of Otolaryngology—Head & Neck Surgery Foundation	United States	Surgical	Don't routinely obtain radiographic imaging for patients who meet diagnostic criteria for uncomplicated acute rhinosinusitis.	Test	Don't	No alternative	Qualified	.
American Academy of Otolaryngology—Head & Neck Surgery Foundation	United States	Surgical	Don't routinely perform sinonasal imaging in patients with symptoms limited to a primary diagnosis of allergic rhinitis alone.	Test	Don't	No alternative	Qualified	.
American Academy of Otolaryngology—Head & Neck Surgery Foundation	United States	Surgical	Don't place ear tubes in otherwise healthy children who have had a single episode of ear fluid lasting less than 3 months.	Treatment	Don't	No alternative	Unqualified	.	Income-generating	Members
American Academy of Otolaryngology—Head & Neck Surgery Foundation	United States	Surgical	Don't prescribe oral antibiotics for uncomplicated acute external otitis.	Treatment	Don't	No alternative	Unqualified	.	Non-income-generating	Members
American Academy of Otolaryngology—Head & Neck Surgery Foundation	United States	Surgical	Don't prescribe oral antibiotics for uncomplicated acute tympanostomy tube otorrhea.	Treatment	Don't	No alternative	Unqualified	.	Non-income-generating	Members
American Academy of Otolaryngology—Head & Neck Surgery Foundation	United States	Surgical	Don't obtain computed tomography (CT) or magnetic resonance imaging (MRI) in patients with a primary complaint of hoarseness prior to examining the larynx.	Test	Don't	No alternative	Unqualified	.
American Academy of Otolaryngology—Head & Neck Surgery Foundation	United States	Surgical	Don't order computed tomography (CT) scan of the head/brain for sudden hearing loss.	Test	Don't	No alternative	Unqualified	.
American Academy of Otolaryngology—Head & Neck Surgery Foundation	United States	Surgical	Don't order imaging studies in patients with non-pulsatile bilateral tinnitus, symmetric hearing loss and an otherwise normal history and physical examination.	Test	Don't	No alternative	Unqualified	.
American Academy of Otolaryngology—Head & Neck Surgery Foundation	United States	Surgical	Don't order more than one computerized tomography (CT) scan of the paranasal sinuses within 90 days to evaluate uncomplicated chronic rhinosinusitis patients when the paranasal sinus CT obtained is of adequate quality and resolution to be interpreted by the clinician and used for clinical decision-making and/or surgical planning.	Test	Don't	No alternative	Unqualified	.
American Academy of Pediatrics	United States	Medical	Avoid using acid blockers and motility agents such as metoclopramide (generic) for physiologic gastroesophageal reflux (GER) that is effortless, painless, and not affecting growth. Do not use medication in the so-called “happy-spitter.”	Treatment	Don't	No alternative	Qualified	.	Non-income-generating	Members
American Academy of Pediatrics	United States	Medical	Avoid the use of surveillance cultures for the screening and treatment of asymptomatic bacteriuria.	Test	Don't	No alternative	Qualified	.
American Academy of Pediatrics	United States	Medical	Computed tomography (CT) scans are not necessary in the routine evaluation of abdominal pain.	Test	Don't	No alternative	Qualified	.
American Academy of Pediatrics	United States	Medical	Don't perform screening panels for food allergies without previous consideration of medical history.	Test	Don't	No alternative	Qualified	.
American Academy of Pediatrics	United States	Medical	Infant home apnea monitors should not be routinely used to prevent sudden death syndrome (SIDS).	Test	Don't	No alternative	Qualified	.
American Academy of Pediatrics	United States	Medical	Neuroimaging (CT, MRI) is not necessary in a child with simple febrile seizure.	Test	Don't	No alternative	Qualified	.
American Academy of Pediatrics	United States	Medical	Computed tomography (CT) scans are not necessary in the immediate evaluation of minor head injuries; clinical observation/Pediatric Emergency Care Applied Research Network (PECARN) criteria should be used to determine whether imaging is indicated.	Test	Do	N/A	Qualified	.
American Academy of Pediatrics	United States	Medical	Antibiotics should not be used for apparent viral respiratory illnesses (sinusitis, pharyngitis, bronchitis and bronchiolitis).	Treatment	Don't	No alternative	Unqualified	.	Non-income-generating	Members
American Academy of Pediatrics	United States	Medical	Cough and cold medicines should not be prescribed or recommended for respiratory illnesses in children under four years of age.	Treatment	Don't	No alternative	Unqualified	.	Non-income-generating	Members
American Academy of Pediatrics	United States	Medical	Don't prescribe high-dose dexamthasone (0.5 mg/kg per day) for the prevention or treatment of bronchopulmonary dysplasia in pre-term infants.	Treatment	Don't	No alternative	Unqualified	.	Non-income-generating	Members
American Academy of Pediatrics - Section on Endocrinology	United States	Medical	Avoid ordering LH and FSH and either estradiol or testosterone for children with pubic hair and/or body odor but no other signs of puberty.	Test	Don't	No alternative	Qualified	.
American Academy of Pediatrics - Section on Endocrinology	United States	Medical	Avoid ordering screening tests looking for chronic illness or an endocrine cause, including CBC, CMP, IGF-1, thyroid tests, and celiac antibodies, in healthy children who are growing at or above the 3rd percentile for height with a normal growth rate (i.e., not crossing percentiles) and with appropriate weight gain.	Test	Don't	No alternative	Qualified	.
American Academy of Pediatrics - Section on Endocrinology	United States	Medical	Avoid ordering Vitamin D concentrations routinely in otherwise healthy children, including children who are overweight or obese.	Test	Don't	No alternative	Qualified	.
American Academy of Pediatrics - Section on Endocrinology	United States	Medical	Avoid routinely measuring thyroid function and/or insulin levels in children with obesity	Test	Don't	No alternative	Qualified	.
American Academy of Pediatrics - Section on Endocrinology	United States	Medical	Avoid routinely ordering thyroid ultrasounds in children who have simple goiters or autoimmune thyroiditis.	Test	Don't	No alternative	Qualified	.
American Academy of Pediatrics – Section on Perinatal Pediatrics	United States	Medical	Avoid routine continuation of antibiotic therapy beyond 48 hours for initially asymptomatic infants without evidence of bacterial infection.	Treatment	Don't	No alternative	Qualified	.	Non-income-generating	Members
American Academy of Pediatrics – Section on Perinatal Pediatrics	United States	Medical	Avoid routine use of anti-reflux medications for treatment of symptomatic gastroesophageal reflux disease (GERD) or for treatment of apnea and desaturation in preterm infants.	Treatment	Don't	No alternative	Qualified	.	Non-income-generating	Members
American Academy of Pediatrics – Section on Perinatal Pediatrics	United States	Medical	Avoid routine daily chest radiographs without an indication for intubated infants.	Test	Don't	No alternative	Qualified	.
American Academy of Pediatrics – Section on Perinatal Pediatrics	United States	Medical	Avoid routine screening term-equivalent or discharge brain MRIs in preterm infants.	Test	Don't	No alternative	Qualified	.
American Academy of Pediatrics – Section on Perinatal Pediatrics	United States	Medical	Avoid routine use of pneumograms for pre-discharge assessment of ongoing and/or prolonged apnea of prematurity.	Test	Don't	No alternative	Qualified	.
American Academy of Physical Medicine and Rehabilitation	United States	Medical	Don't prescribe opiates in acute disabling low back pain before evaluation and a trial of other alternatives is considered.	Treatment	Don't	No alternative	Qualified	.	Non-income-generating	Members
American Academy of Physical Medicine and Rehabilitation	United States	Medical	Don't prescribe bed rest for acute localized back pain without completing an evaluation.	Treatment	Don't	No alternative	Qualified	.	Non-income-generating	Members
American Academy of Physical Medicine and Rehabilitation	United States	Medical	Don't order an imaging study for back pain without performing a thorough physical examination.	Test	Don't	No alternative	Qualified	.
American Academy of Physical Medicine and Rehabilitation	United States	Medical	Don't order repeat epidural steroid injections without evaluating the individual’s response to previous injections.	Treatment	Don't	No alternative	Unqualified	.	Non-income-generating	Members
American Academy of Physical Medicine and Rehabilitation	United States	Medical	Don't order an EMG for low back pain unless there is leg pain or sciatica.	Test	Don't	No alternative	Unqualified	.
American Academy of Sleep Medicine	United States	Medical	Avoid use of hypnotics as primary therapy for chronic insomnia in adults; instead offer cognitive-behavioral therapy, and reserve medication for adjunctive treatment when necessary.	Treatment	Don't	Alternative	Qualified	.	Non-income-generating	Members
American Academy of Sleep Medicine	United States	Medical	Avoid polysomnography in chronic insomnia patients unless symptoms suggest a comorbid sleep disorder.	Test	Don't	No alternative	Qualified	.
American Academy of Sleep Medicine	United States	Medical	Don't use polysomnography to diagnose restless legs syndrome, except rarely when the clinical history is ambiguous and documentation of periodic leg movements is necessary.	Test	Don't	No alternative	Qualified	.
American Academy of Sleep Medicine	United States	Medical	Don't prescribe medication to treat childhood insomnia, which usually arises from parent-child interactions and responds to behavioral intervention.	Treatment	Don't	No alternative	Unqualified	.	Non-income-generating	Members
American Academy of Sleep Medicine	United States	Medical	Don't perform positive airway pressure re-titration studies in asymptomatic, adherent sleep apnea patients with stable weight.	Test	Don't	No alternative	Unqualified	.
American Association for Pediatric Ophthalmology and Strabismus	United States	Medical	Annual comprehensive eye exams are unnecessary for children who pass routine vision screening assessments.	Test	Don't	No alternative	Qualified	.
American Association for Pediatric Ophthalmology and Strabismus	United States	Medical	Don't order retinal imaging tests for children without symptoms or signs of eye disease.	Test	Don't	No alternative	Qualified	.
American Association for Pediatric Ophthalmology and Strabismus	United States	Medical	Don't routinely order imaging for all patients with double vision.	Test	Don't	No alternative	Qualified	.
American Association for Pediatric Ophthalmology and Strabismus	United States	Medical	Don't put asymptomatic children in weak reading glasses.	Treatment	Don't	No alternative	Unqualified	.	Non-income-generating	Members
American Association for Pediatric Ophthalmology and Strabismus	United States	Medical	Don't recommend vision therapy for patients with dyslexia.	Treatment	Don't	No alternative	Unqualified	.	Non-income-generating	Members
American Association for the Study of Liver Diseases	United States	Medical	Don't continue treatment for hepatic encephalopathy indefinitely after an initial episode with an identifiable precipitant.	Treatment	Don't	No alternative	Qualified	.	Non-income-generating	Members
American Association for the Study of Liver Diseases	United States	Medical	Don't routinely transfuse fresh frozen plasma and platelets prior to abdominal paracentesis or endoscopic variceal band ligation.	Treatment	Don't	No alternative	Qualified	.	Non-income-generating	Members
American Association for the Study of Liver Diseases	United States	Medical	Don't perform computed tomography or magnetic resonance imaging routinely to monitor benign focal lesions in the liver unless there is a major change in clinical findings or symptoms.	Test	Don't	No alternative	Qualified	.
American Association for the Study of Liver Diseases	United States	Medical	Don't repeat hepatitis C viral load testing outside of antiviral therapy.	Test	Don't	No alternative	Qualified	.
American Association for the Study of Liver Diseases	United States	Medical	Don't perform surveillance esophagogastroduodenoscopy (EGD) in patients with compensated cirrhosis and small varices without red signs treated with non-selective beta blockers for preventing a first variceal bleed.	Test	Don't	No alternative	Unqualified	.
American Association of Blood Banks	United States	Medical	Don't routinely use blood products to reverse warfarin.	Treatment	Don't	No alternative	Qualified	.	Non-income-generating	Members
American Association of Blood Banks	United States	Medical	Don't transfuse more units of blood than absolutely necessary.	Treatment	Don't	No alternative	Qualified	.	Non-income-generating	Members
American Association of Blood Banks	United States	Medical	Don't transfuse O negative blood except to O negative patients and in emergencies for women of child bearing potential with unknown blood group.	Treatment	Don't	No alternative	Unqualified	.	Non-income-generating	Members
American Association of Blood Banks	United States	Medical	Don't transfuse red blood cells for iron deficiency without hemodynamic instability.	Treatment	Don't	No alternative	Unqualified	.	Non-income-generating	Members
American Association of Blood Banks	United States	Medical	Don't perform serial blood counts on clinically stable patients.	Test	Don't	No alternative	Unqualified	.
American Association of Neurological Surgeons and Congress of Neurological Surgeons	United States	Surgical	Don't routinely use seizure prophylaxis in patients following ischemic stroke.	Treatment	Don't	No alternative	Qualified	.	Non-income-generating	Members
American Association of Neurological Surgeons and Congress of Neurological Surgeons	United States	Surgical	Don't routinely obtain CT scanning of children with mild head injuries.	Test	Don't	No alternative	Qualified	.
American Association of Neurological Surgeons and Congress of Neurological Surgeons	United States	Surgical	Don't routinely screen for brain aneurysms in asymptomatic patients without a family or personal history of brain aneurysms, subarachnoid hemorrhage (SAH) or genetic disorders that may predispose to aneurysm formation.	Test	Don't	No alternative	Qualified	.
American Association of Neurological Surgeons and Congress of Neurological Surgeons	United States	Surgical	Don't administer steroids after severe traumatic brain injury.	Treatment	Don't	No alternative	Unqualified	.	Non-income-generating	Members
American Association of Neurological Surgeons and Congress of Neurological Surgeons	United States	Surgical	Don't obtain imaging (plain radiographs, magnetic resonance imaging, computed tomography [CT], or other advanced imaging) of the spine in patients with non-specific acute low back pain and without red flags.	Test	Don't	No alternative	Unqualified	.
American Association of Neuromuscular & Electrodiagnostic Medicine	United States	Diagnostic	Don't routinely use B vitamin supplements for the treatment of polyneuropathy or neuropathic pain unless a deficiency exists.	Treatment	Don't	No alternative	Qualified	.	Non-income-generating	Members
American Association of Neuromuscular & Electrodiagnostic Medicine	United States	Diagnostic	Don't have genetic testing for nerve and muscle diseases prior to having a discussion with your physician or a genetics professional.	Test	Don't	No alternative	Qualified	.
American Association of Neuromuscular & Electrodiagnostic Medicine	United States	Diagnostic	Don't perform nerve conduction studies or electromyography for muscle pain in the absence of other abnormalities on examination or laboratory testing.	Test	Don't	No alternative	Qualified	.
American Association of Neuromuscular & Electrodiagnostic Medicine	United States	Diagnostic	Don't do nerve conduction studies without also doing a needle EMG for testing for radiculopathy, a pinched nerve in the neck or back.	Test	Do	N/A	Qualified	.
American Association of Neuromuscular & Electrodiagnostic Medicine	United States	Diagnostic	Don't choose opioids or narcotics as the first choice of treatment for neuropathic pain.	Treatment	Don't	No alternative	Unqualified	.	Non-income-generating	Members
American Association of Neuromuscular & Electrodiagnostic Medicine	United States	Diagnostic	Don't use intravenous immunoglobulin (IVIG) in the treatment of idiopathic length dependent axonal polyneuropathy.	Treatment	Don't	No alternative	Unqualified	.	Non-income-generating	Members
American Association of Neuromuscular & Electrodiagnostic Medicine	United States	Diagnostic	Don't do a four limb needle EMG/nerve conduction study (NCS) testing for neck and back pain after trauma.	Test	Don't	No alternative	Unqualified	.
American Association of Neuromuscular & Electrodiagnostic Medicine	United States	Diagnostic	Don't do a magnetic resonance imaging (MRI) scan of the spine or brain for patients with only peripheral neuropathy (without signs or symptoms suggesting a brain or spine disorder).	Test	Don't	No alternative	Unqualified	.
American Association of Neuromuscular & Electrodiagnostic Medicine	United States	Diagnostic	Don't do a needle electromyography (EMG) test for isolated neck or back pain after a motor vehicle accident, as a needle EMG is unlikely to be helpful.	Test	Don't	No alternative	Unqualified	.
American Association of Neuromuscular & Electrodiagnostic Medicine	United States	Diagnostic	Don't perform dermatomal somatosensory evoked potentials (SEPs) for a pinched nerve in the neck or back, as they are an unproven diagnostic procedure.	Test	Don't	No alternative	Unqualified	.
American Chiropractic Association	United States	Allied Health, Nursing & Dentistry	Avoid protracted use of passive or palliative physical therapeutic modalities for low-back pain disorders unless they support the goal(s) of an active treatment plan.	Treatment	Don't	No alternative	Qualified	.	Non-income-generating	Members
American Chiropractic Association	United States	Allied Health, Nursing & Dentistry	Do not provide long-term pain management without a psychosocial screening or assessment.	Treatment	Don't	No alternative	Qualified	.	Non-income-generating	Members
American Chiropractic Association	United States	Allied Health, Nursing & Dentistry	Do not prescribe lumbar supports or braces for the long-term treatment or prevention of low-back pain.	Treatment	Don't	No alternative	Unqualified	.	Non-income-generating	Members
American Chiropractic Association	United States	Allied Health, Nursing & Dentistry	Do not obtain spinal imaging for patients with acute low-back pain during the six (6) weeks after onset in the absence of red flags.	Test	Don't	No alternative	Unqualified	.
American Chiropractic Association	United States	Allied Health, Nursing & Dentistry	Do not perform repeat imaging to monitor patients’ progress.	Test	Don't	No alternative	Unqualified	.
American College of Cardiology	United States	Medical	Don't perform stress cardiac imaging or advanced non-invasive imaging in the initial evaluation of patients without cardiac symptoms unless high-risk markers are present.	Test	Don't	No alternative	Qualified	.
American College of Cardiology	United States	Medical	Don't perform annual stress cardiac imaging or advanced non-invasive imaging as part of routine follow-up in asymptomatic patients.	Test	Don't	No alternative	Unqualified	.
American College of Cardiology	United States	Medical	Don't perform echocardiography as routine follow-up for mild, asymptomatic native valve disease in adult patients with no change in signs or symptoms.	Test	Don't	No alternative	Unqualified	.
American College of Cardiology	United States	Medical	Don't perform routine electrocardiography (ECG) screening as part of pre-operative or pre-procedural evaluations for asymptomatic patients with low perioperative risk of death or myocardial infarction.	Test	Don't	No alternative	Unqualified	.
American College of Cardiology	United States	Medical	Don't perform stress cardiac imaging or advanced non-invasive imaging as a pre-operative assessment in patients scheduled to undergo low-risk non cardiac surgery.	Test	Don't	No alternative	Unqualified	.
American College of Chest Physicians and American Thoracic Society	United States	Medical	Don't routinely offer pharmacologic treatment with advanced vasoactive agents approved only for the management of pulmonary arterial hypertension to patients with pulmonary hypertension resulting from left heart disease or hypoxemic lung diseases (Groups II or III pulmonary hypertension).	Treatment	Don't	No alternative	Qualified	.	Non-income-generating	Members
American College of Chest Physicians and American Thoracic Society	United States	Medical	For patients recently discharged on supplemental home oxygen following hospitalization for an acute illness, Don't renew the prescription without assessing the patient for ongoing hypoxemia.	Treatment	Don't	No alternative	Qualified	.	Non-income-generating	Members
American College of Chest Physicians and American Thoracic Society	United States	Medical	Don't perform chest computed tomography (CT angiography) to evaluate for possible pulmonary embolism in patients with a low clinical probability and negative results of a highly sensitive D-dimer assay.	Test	Don't	No alternative	Qualified	.
American College of Chest Physicians and American Thoracic Society	United States	Medical	Don't perform computed tomography (CT) surveillance for evaluation of indeterminate pulmonary nodules at more frequent intervals or for a longer period of time than recommended by established guidelines.	Test	Don't	No alternative	Unqualified	.
American College of Chest Physicians and American Thoracic Society	United States	Medical	Don't perform CT screening for lung cancer among patients at low risk for lung cancer.	Test	Don't	No alternative	Unqualified	.
American College of Emergency Physicians	United States	Medical	Avoid antibiotics and wound cultures in emergency department patients with uncomplicated skin and soft tissue abscesses after successful incision and drainage and with adequate medical follow-up.	Treatment	Don't	No alternative	Qualified	.	Non-income-generating	Members
American College of Emergency Physicians	United States	Medical	Avoid prescribing antibiotics in the emergency department for uncomplicated sinusitis.	Treatment	Don't	No alternative	Qualified	.	Non-income-generating	Members
American College of Emergency Physicians	United States	Medical	Avoid instituting intravenous (IV) fluids before doing a trial of oral rehydration therapy in uncomplicated emergency department cases of mild to moderate dehydration in children.	Treatment	Don't	No alternative	Qualified	.	Non-income-generating	Members
American College of Emergency Physicians	United States	Medical	Avoid placing indwelling urinary catheters in the emergency department for either urine output monitoring in stable patients who can void, or for patient or staff convenience.	Treatment	Don't	No alternative	Qualified	.	Non-income-generating	Members
American College of Emergency Physicians	United States	Medical	Avoid computed tomography (CT) scans of the head in emergency department patients with minor head injury who are at low risk based on validated decision rules.	Test	Don't	No alternative	Qualified	.
American College of Emergency Physicians	United States	Medical	Avoid CT of the head in asymptomatic adult patients in the emergency department with syncope, insignificant trauma and a normal neurological evaluation.	Test	Don't	No alternative	Qualified	.
American College of Emergency Physicians	United States	Medical	Avoid CT pulmonary angiography in emergency department patients with a low-pretest probability of pulmonary embolism and either a negative Pulmonary Embolism Rule-Out Criteria (PERC) or a negative D-dimer.	Test	Don't	No alternative	Qualified	.
American College of Emergency Physicians	United States	Medical	Avoid lumbar spine imaging in the emergency department for adults with non-traumatic back pain unless the patient has severe or progressive neurologic deficits or is suspected of having a serious underlying condition (such as vertebral infection, cauda equina syndrome, or cancer with bony metastasis).	Test	Don't	No alternative	Qualified	.
American College of Emergency Physicians	United States	Medical	Avoid ordering CT of the abdomen and pelvis in young otherwise healthy emergency department (ED) patients (age <50) with known histories of kidney stones, or ureterolithiasis, presenting with symptoms consistent with uncomplicated renal colic.	Test	Don't	No alternative	Qualified	.
American College of Emergency Physicians	United States	Medical	Don't delay engaging available palliative and hospice care services in the emergency department for patients likely to benefit.	Treatment	Do	N/A	Qualified	.
American College of Medical Genetics and Genomics	United States	Other	Don't order a duplicate genetic test for an inherited condition unless there is uncertainty about the validity of the existing test result.	Test	Don't	No alternative	Qualified	.
American College of Medical Genetics and Genomics	United States	Other	Don't order APOE genetic testing as a predictive test for Alzheimer disease.	Test	Don't	No alternative	Unqualified	.
American College of Medical Genetics and Genomics	United States	Other	Don't order HFE genetic testing for a patient without iron overload or a family history of HFE-associated hereditary hemochromatosis.	Test	Don't	No alternative	Unqualified	.
American College of Medical Genetics and Genomics	United States	Other	Don't order MTHFR genetic testing for the risk assessment of hereditary thrombophilia.	Test	Don't	No alternative	Unqualified	.
American College of Medical Genetics and Genomics	United States	Other	Don't order exome or genome sequencing before obtaining informed consent that includes the possibility of secondary findings.	Test	Do	N/A	Unqualified	.
American College of Medical Toxicology and The American Academy of Clinical Toxicology	United States	Diagnostic	Don't perform fasciotomy in patients with snake envenomation absent direct measurement of elevated intracompartmental pressures.	Treatment	Don't	No alternative	Unqualified	.	Income-generating	Non-members
American College of Medical Toxicology and The American Academy of Clinical Toxicology	United States	Diagnostic	Don't recommend “detoxification” through colon cleansing or promoting sweating for disease treatment or prevention.	Treatment	Don't	No alternative	Unqualified	.	Non-income-generating	Members
American College of Medical Toxicology and The American Academy of Clinical Toxicology	United States	Diagnostic	Don't remove mercury-containing dental amalgams.	Treatment	Don't	No alternative	Unqualified	.	Income-generating	Non-members
American College of Medical Toxicology and The American Academy of Clinical Toxicology	United States	Diagnostic	Don't use homeopathic medications, non-vitamin dietary supplements or herbal supplements as treatments for disease or preventive health measures.	Treatment	Don't	No alternative	Unqualified	.	Non-income-generating	Members
American College of Medical Toxicology and The American Academy of Clinical Toxicology	United States	Diagnostic	Don't use phenytoin or fosphenytoin to treat seizures caused by drug toxicity or drug withdrawal.	Treatment	Don't	No alternative	Unqualified	.	Non-income-generating	Members
American College of Medical Toxicology and The American Academy of Clinical Toxicology	United States	Diagnostic	Don't administer a chelating agent prior to testing urine for metals, a practice referred to as “provoked” urine testing.	Treatment	Don't	No alternative	Unqualified	.	Non-income-generating	Members
American College of Medical Toxicology and The American Academy of Clinical Toxicology	United States	Diagnostic	Don't recommend chelation except for documented metal intoxication which has been diagnosed using validated tests in appropriate biological samples.	Treatment	Don't	No alternative	Unqualified	.	Non-income-generating	Members
American College of Medical Toxicology and The American Academy of Clinical Toxicology	United States	Diagnostic	Don't order heavy metal screening tests to assess non-specific symptoms in the absence of excessive exposure to metals.	Test	Don't	No alternative	Unqualified	.
American College of Medical Toxicology and The American Academy of Clinical Toxicology	United States	Diagnostic	Don't order tests to evaluate for or diagnose “idiopathic environmental intolerances,” “electromagnetic hypersensitivity” or “mold toxicosis.”	Test	Don't	No alternative	Unqualified	.
American College of Medical Toxicology and The American Academy of Clinical Toxicology	United States	Diagnostic	Don't perform hair or nail testing for “metal poisoning” screening in patients with nonspecific symptoms.	Test	Don't	No alternative	Unqualified	.
American College of Obstetricians and Gynecologists	United States	Surgical	Avoid using robotic assisted laparoscopic surgery for benign gynecologic disease when it is feasible to use a conventional laparoscopic or vaginal approach.	Treatment	Don't	No alternative	Qualified	.	Income-generating	Members
American College of Obstetricians and Gynecologists	United States	Surgical	Don't routinely recommend activity restriction or bed rest during pregnancy for any indication.	Treatment	Don't	No alternative	Qualified	.	Non-income-generating	Members
American College of Obstetricians and Gynecologists	United States	Surgical	Don't routinely transfuse stable, asymptomatic hospitalized patients with a hemoglobin level greater than 7–8 grams.	Treatment	Don't	No alternative	Qualified	.	Non-income-generating	Members
American College of Obstetricians and Gynecologists	United States	Surgical	Don't perform pelvic ultrasound in average risk women to screen for ovarian cancer.	Test	Don't	No alternative	Qualified	.
American College of Obstetricians and Gynecologists	United States	Surgical	Don't screen for ovarian cancer in asymptomatic women at average risk.	Test	Don't	No alternative	Qualified	.
American College of Obstetricians and Gynecologists	United States	Surgical	Don't schedule elective, non-medically indicated inductions of labor between 39 weeks 0 days and 41 weeks 0 days unless the cervix is deemed favorable.	Treatment	Don't	No alternative	Unqualified	.	Income-generating	Members
American College of Obstetricians and Gynecologists	United States	Surgical	Don't schedule elective, non-medically indicated inductions of labor or Cesarean deliveries before 39 weeks 0 days gestational age.	Treatment	Don't	No alternative	Unqualified	.	Income-generating	Members
American College of Obstetricians and Gynecologists	United States	Surgical	Don't treat patients who have mild dysplasia of less than two years in duration.	Treatment	Don't	No alternative	Unqualified	.	Income-generating	Members
American College of Obstetricians and Gynecologists	United States	Surgical	Don't perform prenatal ultrasounds for non-medical purposes, for example, solely to create keepsake videos or photographs.	Test	Don't	No alternative	Unqualified	.
American College of Obstetricians and Gynecologists	United States	Surgical	Don't perform routine annual cervical cytology screening (Pap tests) in women 30 – 65 years of age.	Test	Don't	No alternative	Unqualified	.
American College of Occupational and Environmental Medicine	United States	Medical	Don't routinely order sleep studies (polysomnogram) to screen for/diagnose sleep disorders in workers suffering from chronic fatigue/insomnia.	Test	Don't	No alternative	Qualified	.
American College of Occupational and Environmental Medicine	United States	Medical	Don't routinely order X-ray for diagnosis of plantar fascitis/heel pain in employees who stand or walk at work.	Test	Don't	No alternative	Qualified	.
American College of Occupational and Environmental Medicine	United States	Medical	Don't prescribe opioids for treatment of chronic or acute pain for workers who perform safety-sensitive jobs such as operating motor vehicles, forklifts, cranes or other heavy equipment.	Treatment	Don't	No alternative	Unqualified	.	Non-income-generating	Members
American College of Occupational and Environmental Medicine	United States	Medical	Don't initially obtain X-rays for injured workers with acute non-specific low back pain.	Test	Don't	No alternative	Unqualified	.
American College of Occupational and Environmental Medicine	United States	Medical	Don't order low back X-rays as part of a routine preplacement medical examination.	Test	Don't	No alternative	Unqualified	.
American College of Physicians	United States	Medical	Don't obtain imaging studies in patients with non-specific low back pain.	Test	Don't	No alternative	Unqualified	.
American College of Physicians	United States	Medical	Don't obtain preoperative chest radiography in the absence of a clinical suspicion for intrathoracic pathology.	Test	Don't	No alternative	Unqualified	.
American College of Physicians	United States	Medical	Don't obtain screening exercise electrocardiogram testing in individuals who are asymptomatic and at low risk for coronary heart disease.	Test	Don't	No alternative	Unqualified	.
American College of Physicians	United States	Medical	In the evaluation of simple syncope and a normal neurological examination, Don't obtain brain imaging studies (CT or MRI).	Test	Don't	No alternative	Unqualified	.
American College of Physicians	United States	Medical	In patients with low pretest probability of venous thromboembolism (VTE), obtain a high-sensitive D-dimer measurement as the initial diagnostic test; Don't obtain imaging studies as the initial diagnostic test.	Test	Do	N/A	Unqualified	.
American College of Preventive Medicine	United States	Medical	Don't routinely perform PSA-based screening for prostate cancer.	Test	Don't	No alternative	Qualified	.
American College of Preventive Medicine	United States	Medical	Don't take a multi-vitamin, vitamin E or beta carotene to prevent cardiovascular disease or cancer.	Treatment	Don't	No alternative	Unqualified	.	Non-income-generating	Members
American College of Preventive Medicine	United States	Medical	Don't use expensive medications when an equally effective and lower-cost medication is available.	Treatment	Don't	No alternative	Unqualified	.	Non-income-generating	Members
American College of Preventive Medicine	United States	Medical	Don't perform screening for cervical cancer in low-risk women aged 65 years or older and in women who have had a total hysterectomy for benign disease.	Test	Don't	No alternative	Unqualified	.
American College of Preventive Medicine	United States	Medical	Don't use whole-body scans for early tumor detection in asymptomatic patients.	Test	Don't	No alternative	Unqualified	.
American College of Radiology	United States	Diagnostic	Avoid admission or preoperative chest x-rays for ambulatory patients with unremarkable history and physical exam.	Test	Don't	No alternative	Qualified	.
American College of Radiology	United States	Diagnostic	Don't routinely recommend follow-up for nonobstructed, asymptomatic, isolated, short-segment jejunojejunal intussusception in adults.	Test	Don't	No alternative	Qualified	.
American College of Radiology	United States	Diagnostic	Don't routinely use a protocol for abdominal CT that includes a delayed post-contrast phase after the venous phase, except for the following indications: renal lesion characterization, hematuria work up, CT urogram, indeterminate adrenal nodule characterization, hepatocellular carcinoma and cholangiocarcinoma.	Test	Don't	No alternative	Qualified	.
American College of Radiology	United States	Diagnostic	Don't use a protocol for abdominal CT that includes unenhanced CT followed by IV contrast-enhanced CT, except for the following indications: renal lesion characterization, hematuria work up, indeterminate adrenal nodule characterization, follow-up after endovascular stent repair, gastrointestinal hemorrhage or characterizing a focal liver mass.	Test	Don't	No alternative	Qualified	.
American College of Radiology	United States	Diagnostic	Don't do computed tomography (CT) for the evaluation of suspected appendicitis in children until after ultrasound has been considered as an option.	Test	Do	N/A	Qualified	.
American College of Radiology	United States	Diagnostic	Don't do imaging for uncomplicated headache.	Test	Don't	No alternative	Unqualified	.
American College of Radiology	United States	Diagnostic	Don't image for suspected pulmonary embolism (PE) without moderate or high pre-test probability of PE	Test	Don't	No alternative	Unqualified	.
American College of Radiology	United States	Diagnostic	Don't make the diagnosis of Pelvic Congestion Syndrome on CT or MRI unless the patients meet clinical and imaging criteria.	Test	Don't	No alternative	Unqualified	.
American College of Radiology	United States	Diagnostic	Don't recommend follow-up imaging for clinically inconsequential adnexal cysts.	Test	Don't	No alternative	Unqualified	.
American College of Radiology	United States	Diagnostic	Don't recommend ultrasound for incidental thyroid nodules found on CT, MRI or non-thyroid-focused neck ultrasound in low-risk patients unless the nodule meets age-based size criteria or has suspicious features.	Test	Don't	No alternative	Unqualified	.
American College of Rheumatology	United States	Medical	Don't routinely repeat DXA scans more often than once every two years.	Test	Don't	No alternative	Qualified	.
American College of Rheumatology	United States	Medical	Don't test for Lyme disease as a cause of musculoskeletal symptoms without an exposure history and appropriate exam findings.	Test	Don't	No alternative	Qualified	.
American College of Rheumatology	United States	Medical	Don't prescribe biologics for rheumatoid arthritis before a trial of methotrexate (or other conventional non-biologic DMARDs).	Treatment	Don't	No alternative	Unqualified	.	Non-income-generating	Members
American College of Rheumatology	United States	Medical	Don't perform MRI of the peripheral joints to routinely monitor inflammatory arthritis.	Test	Don't	No alternative	Unqualified	.
American College of Rheumatology	United States	Medical	Don't test ANA sub-serologies without a positive ANA and clinical suspicion of immune-mediated disease.	Test	Don't	No alternative	Unqualified	.
American College of Rheumatology – Pediatric Rheumatology	United States	Medical	Don't order autoantibody panels unless positive antinuclear antibodies (ANA) and evidence of rheumatic disease.	Test	Don't	No alternative	Qualified	.
American College of Rheumatology – Pediatric Rheumatology	United States	Medical	Don't routinely perform surveillance joint radiographs to monitor juvenile idiopathic arthritis (JIA) disease activity.	Test	Don't	No alternative	Qualified	.
American College of Rheumatology – Pediatric Rheumatology	United States	Medical	Don't test for Lyme disease as a cause of musculoskeletal symptoms without an exposure history and appropriate exam findings.	Test	Don't	No alternative	Qualified	.
American College of Rheumatology – Pediatric Rheumatology	United States	Medical	Don't perform methotrexate toxicity labs more often than every 12 weeks on stable doses.	Test	Don't	No alternative	Unqualified	.
American College of Rheumatology – Pediatric Rheumatology	United States	Medical	Don't repeat a confirmed positive ANA in patients with established JIA or systemic lupus erythematosus (SLE).	Test	Don't	No alternative	Unqualified	.
American College of Surgeons	United States	Surgical	Avoid admission or preoperative chest x-rays for ambulatory patients with unremarkable history and physical exam.	Test & Treatment	Don't	No alternative	Qualified	.	Non-income-generating	Members
American College of Surgeons	United States	Surgical	Avoid colorectal cancer screening tests on asymptomatic patients with a life expectancy of less than 10 years and no family or personal history of colorectal neoplasia.	Test	Don't	No alternative	Qualified	.
American College of Surgeons	United States	Surgical	Avoid the routine use of “whole-body” diagnostic computed tomography (CT) scanning in patients with minor or single system trauma.	Test	Don't	No alternative	Qualified	.
American College of Surgeons	United States	Surgical	Don't do computed tomography (CT) for the evaluation of suspected appendicitis in children until after ultrasound has been considered as an option.	Test	Don't	No alternative	Unqualified	.
American College of Surgeons	United States	Surgical	Don't perform axillary lymph node dissection for clinical stages I and II breast cancer with clinically negative lymph nodes without attempting sentinel node biopsy.	Treatment	Do	N/A	Unqualified	.
American Dental Association	United States	Allied Health, Nursing & Dentistry	Avoid protective stabilization, sedation or general anesthesia in pediatric patients without consideration of all options with the legal guardian.	Treatment	Don't	No alternative	Qualified	.	Non-income-generating	Members
American Dental Association	United States	Allied Health, Nursing & Dentistry	Avoid routinely using irreversible surgical procedures such as braces, occlusal equilibration and restorations as the first treatment of choice in the management of temporomandibular joint disorders.	Treatment	Don't	No alternative	Qualified	.	Income-generating	Members
American Dental Association	United States	Allied Health, Nursing & Dentistry	Avoid restorative treatment as a first line of treatment in incipient (non-cavitated) occlusal caries without first considering sealant use.	Treatment	Do	N/A	Qualified	.
American Dental Association	United States	Allied Health, Nursing & Dentistry	Don't replace restorations just because they are old.	Treatment	Don't	No alternative	Unqualified	.	Income-generating	Members
American Dental Association	United States	Allied Health, Nursing & Dentistry	Don't recommend non-fluoride toothpaste for infants and children.	Treatment	Don't	No alternative	Unqualified	.	Non-income-generating	Members
American Gastroenterological Association	United States	Medical	For pharmacological treatment of patients with gastroesophageal reflux disease (GERD), long-term acid suppression therapy (proton pump inhibitors or histamine2 receptor antagonists) should be titrated to the lowest effective dose needed to achieve therapeutic goals.	Treatment	Don't	No alternative	Qualified	.	Non-income-generating	Members
American Gastroenterological Association	United States	Medical	For a patient who is diagnosed with Barrett’s esophagus, who has undergone a second endoscopy that confirms the absence of dysplasia on biopsy, a follow-up surveillance examination should not be performed in less than three years as per published guidelines.	Test	Don't	No alternative	Qualified	.
American Gastroenterological Association	United States	Medical	Do not repeat colorectal cancer screening (by any method) for 10 years after a high-quality colonoscopy that does not detect neoplasia.	Test	Don't	No alternative	Unqualified	.
American Gastroenterological Association	United States	Medical	Do not repeat surveillance colonoscopy for at least five years for patients who have one or two small (<1cm) adenomatous polyps, without high-grade dysplasia or villous histology, completely removed via a high-quality colonoscopy.	Test	Don't	No alternative	Unqualified	.
American Gastroenterological Association	United States	Medical	For a patient with functional abdominal pain syndrome (as per ROME IV criteria) computed tomography (CT) scans should not be repeated unless there is a major change in clinical findings or symptoms.	Test	Don't	No alternative	Unqualified	.
American Geriatrics Society	United States	Medical	Avoid using prescription appetite stimulants or high-calorie supplements for treatment of anorexia or cachexia in older adults; instead, optimize social supports, discontinue medications that may interfere with eating, provide appealing food and feeding assistance, and clarify patient goals and expectations.	Treatment	Don't	Alternative	Qualified	.	Non-income-generating	Members
American Geriatrics Society	United States	Medical	Avoid using medications other than metformin to achieve hemoglobin A1c<7.5% in most older adults; moderate control is generally better.	Treatment	Do	N/A	Qualified	.
American Geriatrics Society	United States	Medical	Don't prescribe a medication without conducting a drug regimen review.	Treatment	Don't	No alternative	Unqualified	.	Non-income-generating	Members
American Geriatrics Society	United States	Medical	Don't prescribe cholinesterase inhibitors for dementia without periodic assessment for perceived cognitive benefits and adverse gastrointestinal effects.	Treatment	Don't	No alternative	Unqualified	.	Non-income-generating	Members
American Geriatrics Society	United States	Medical	Don't use antimicrobials to treat bacteriuria in older adults unless specific urinary tract symptoms are present.	Treatment	Don't	No alternative	Unqualified	.	Non-income-generating	Members
American Geriatrics Society	United States	Medical	Don't use antipsychotics as the first choice to treat behavioral and psychological symptoms of dementia.	Treatment	Don't	No alternative	Unqualified	.	Non-income-generating	Members
American Geriatrics Society	United States	Medical	Don't use benzodiazepines or other sedative-hypnotics in older adults as first choice for insomnia, agitation or delirium.	Treatment	Don't	No alternative	Unqualified	.	Non-income-generating	Members
American Geriatrics Society	United States	Medical	Don't recommend percutaneous feeding tubes in patients with advanced dementia; instead offer oral assisted feeding.	Treatment	Don't	Alternative	Unqualified	.	Income-generating	Non-members
American Geriatrics Society	United States	Medical	Don't use physical restraints to manage behavioral symptoms of hospitalized older adults with delirium.	Treatment	Don't	No alternative	Unqualified	.	Non-income-generating	Members
American Geriatrics Society	United States	Medical	Don't recommend screening for breast, colorectal, prostate or lung cancer without considering life expectancy and the risks of testing, overdiagnosis and overtreatment.	Test	Don't	No alternative	Unqualified	.
American Headache Society	United States	Other	Don't perform computed tomography (CT) imaging for headache when magnetic resonance imaging (MRI) is available, except in emergency settings.	Test	Don't	Alternative	Unqualified	Multidisciplinary society
American Headache Society	United States	Other	Don't perform neuroimaging studies in patients with stable headaches that meet criteria for migraine.	Test	Don't	No alternative	Unqualified	Multidisciplinary society
American Headache Society	United States	Other	Don't prescribe opioid or butalbital-containing medications as first-line treatment for recurrent headache disorders.	Treatment	Don't	No alternative	Unqualified	Multidisciplinary society
American Headache Society	United States	Other	Don't recommend prolonged or frequent use of over-the-counter (OTC) pain medications for headache.	Treatment	Don't	No alternative	Unqualified	Multidisciplinary society
American Headache Society	United States	Other	Don't recommend surgical deactivation of migraine trigger points outside of a clinical trial.	Treatment	Don't	No alternative	Unqualified	Multidisciplinary society
American Medical Society for Sports Medicine	United States	Medical	Avoid recommending knee arthroscopy as initial/management for patients with degenerative meniscal tears and no mechanical symptoms.	Treatment	Don't	No alternative	Qualified	.	Income-generating	Non-members
American Medical Society for Sports Medicine	United States	Medical	Avoid ordering a brain CT or brain MRI to evaluate an acute concussion unless thereare progressive neurological symptoms, focal neurological findings on exam or there is concern for a skull fracture.	Test	Don't	No alternative	Qualified	.
American Medical Society for Sports Medicine	United States	Medical	Avoid ordering a knee MRI for a patient with anterior knee pain without mechanical symptoms or effusion unless the patient has not improved following completion of an appropriate functional rehabilitation program.	Test	Don't	No alternative	Qualified	.
American Medical Society for Sports Medicine	United States	Medical	Avoid ordering an abdominal ultrasound examination routinely in athletes with infectious mononucleosis.	Test	Don't	No alternative	Qualified	.
American Medical Society for Sports Medicine	United States	Medical	Don't prescribe oral contraceptive pills as initial treatment for patients with amenorrhea or menstrual dysfunction due to female athlete triad (defined as low energy availability with or without disordered eating, menstrual dysfunction and low bone mineral density).	Treatment	Don't	No alternative	Unqualified	.	Non-income-generating	Members
American Orthopaedic Foot & Ankle Society	United States	Surgical	Avoid X-ray evaluation of the foot and ankle without standing (weightbearing) in the absence of injury.	Test	Don't	No alternative	Qualified	.
American Orthopaedic Foot & Ankle Society	United States	Surgical	Don't perform surgery for a bunion or hammertoes without symptoms.	Treatment	Don't	No alternative	Unqualified	.	Income-generating	Members
American Orthopaedic Foot & Ankle Society	United States	Surgical	Don't perform surgery for plantar fasciitis before trying six months of non-operative care.	Treatment	Don't	No alternative	Unqualified	.	Income-generating	Members
American Orthopaedic Foot & Ankle Society	United States	Surgical	Don't use alcohol injections for Morton’s neuromas.	Treatment	Don't	No alternative	Unqualified	.	Non-income-generating	Members
American Orthopaedic Foot & Ankle Society	United States	Surgical	Don't use shoe inserts for symmetric flat feet or high arches in patients without symptoms.	Treatment	Don't	No alternative	Unqualified	.	Non-income-generating	Non-members
American Physical Therapy Association	United States	Allied Health, Nursing & Dentistry	Don't use continuous passive motion machines for the postoperative management of patients following uncomplicated total knee replacement.	Treatment	Don't	No alternative	Unqualified	.	Non-income-generating	Members
American Physical Therapy Association	United States	Allied Health, Nursing & Dentistry	Don't use whirlpools for wound management.	Treatment	Don't	No alternative	Unqualified	.	Non-income-generating	Members
American Physical Therapy Association	United States	Allied Health, Nursing & Dentistry	Don't use (superficial or deep) heat to obtain clinically important long term outcomes in musculoskeletal conditions.	Treatment	Don't	No alternative	Unqualified	.	Non-income-generating	Members
American Physical Therapy Association	United States	Allied Health, Nursing & Dentistry	Don't prescribe under-dosed strength training programs for older adults. Instead, match the frequency, intensity and duration of exercise to the individual’s abilities and goals.	Treatment	Don't	Alternative	Unqualified	.	Non-income-generating	Members
American Physical Therapy Association	United States	Allied Health, Nursing & Dentistry	Don't recommend bed rest following diagnosis of acute deep vein thrombosis (DVT) after the initiation of anti-coagulation therapy, unless significant medical concerns are present.	Treatment	Don't	No alternative	Unqualified	.	Non-income-generating	Members
American Podiatric Medical Association	United States	Allied Health, Nursing & Dentistry	Avoid routine use of pharmacologic DVT prophylaxis in elective foot and ankle surgery	Treatment	Don't	No alternative	Qualified	.	Non-income-generating	Members
American Podiatric Medical Association	United States	Allied Health, Nursing & Dentistry	Avoid ordering MRI in patients with suspected acute Achilles tendon ruptures	Test	Don't	No alternative	Qualified	.
American Podiatric Medical Association	United States	Allied Health, Nursing & Dentistry	Don't routinely use MRI to diagnose bone infection (osteomyelitis) in the foot	Test	Don't	No alternative	Qualified	.
American Podiatric Medical Association	United States	Allied Health, Nursing & Dentistry	Don't culture or treat clinically uninfected lower extremity wounds with systemic antibiotics	Test & Treatment	Don't	No alternative	Unqualified	.	Non-income-generating	Non-members
American Podiatric Medical Association	United States	Allied Health, Nursing & Dentistry	Don't use synthetic or Don'ted grafts on diabetic foot wounds without first allowing for an adequate trial of standard wound care.	Treatment	Don't	No alternative	Unqualified	.	Non-income-generating	Members
American Psychiatric Association	United States	Medical	Don't prescribe antipsychotic medications to patients for any indication without appropriate initial evaluation and appropriate ongoing monitoring.	Treatment	Don't	No alternative	Qualified	.	Non-income-generating	Members
American Psychiatric Association	United States	Medical	Don't routinely prescribe an antipsychotic medication to treat behavioral and emotional symptoms of childhood mental disorders in the absence of approved or evidence supported indications.	Treatment	Don't	No alternative	Qualified	.	Non-income-generating	Members
American Psychiatric Association	United States	Medical	Don't routinely prescribe antipsychotic medications as a first-line intervention for insomnia in adults.	Treatment	Don't	No alternative	Qualified	.	Non-income-generating	Members
American Psychiatric Association	United States	Medical	Don't routinely prescribe two or more antipsychotic medications concurrently.	Treatment	Don't	No alternative	Qualified	.	Non-income-generating	Members
American Psychiatric Association	United States	Medical	Don't routinely use antipsychotics as first choice to treat behavioral and psychological symptoms of dementia.	Treatment	Don't	No alternative	Qualified	.	Non-income-generating	Members
American Society for Clinical Pathology	United States	Diagnostic	Avoid routine preoperative testing for low risk surgeries without a clinical indication.	Test	Don't	No alternative	Qualified	.
American Society for Clinical Pathology	United States	Diagnostic	Do not repeat hemoglobin electrophoresis (or equivalent) in patients who have a prior result and who do not require therapeutic intervention or monitoring of hemoglobin variant levels.	Test	Don't	No alternative	Qualified	.
American Society for Clinical Pathology	United States	Diagnostic	Do not routinely order expanded lipid panels (particle sizing, nuclear magnetic resonance) as screening tests for cardiovascular disease.	Test	Don't	No alternative	Qualified	.
American Society for Clinical Pathology	United States	Diagnostic	Do not routinely perform sentinel lymph node biopsy or other diagnostic tests for the evaluation of early, thin melanoma because these tests do not improve survival.	Test	Don't	No alternative	Qualified	.
American Society for Clinical Pathology	United States	Diagnostic	Only order Methylated Septin 9 (SEPT9) to screen for colon cancer on patients for whom conventional diagnostics are not possible.	Test	Don't	No alternative	Qualified	.
American Society for Clinical Pathology	United States	Diagnostic	Don't prescribe testosterone therapy unless there is laboratory evidence of testosterone deficiency.	Treatment	Don't	No alternative	Unqualified	.	Non-income-generating	Members
American Society for Clinical Pathology	United States	Diagnostic	Do not order a frozen section on a pathology specimen if the result will not affect immediate (i.e., intraoperative or perioperative) patient management.	Test	Don't	No alternative	Unqualified	.
American Society for Clinical Pathology	United States	Diagnostic	Do not order red blood cell folate levels at all. In adults, consider folate supplementation instead of serum folate testing in patients with macrocytic anemia.	Test	Don't	Alternative	Unqualified	.
American Society for Clinical Pathology	United States	Diagnostic	Do not perform fluorescence in situ hybridization (FISH) for myelodysplastic syndrome (MDS)-related abnormalities on bone marrow samples obtained for cytopenias when an adequate conventional karyotype is obtained.	Test	Don't	No alternative	Unqualified	.
American Society for Clinical Pathology	United States	Diagnostic	Do not request serology for H. pylori. Use the stool antigen or breath tests instead.	Test	Don't	Alternative	Unqualified	.
American Society for Clinical Pathology	United States	Diagnostic	Do not test for amylase in cases of suspected acute pancreatitis. Instead, test for lipase.	Test	Don't	Alternative	Unqualified	.
American Society for Clinical Pathology	United States	Diagnostic	Do not test for Protein C, Protein S, or Antithrombin (ATIII) levels during an active clotting event to diagnose a hereditary deficiency because these tests are not analytically accurate during an active clotting event.	Test	Don't	No alternative	Unqualified	.
American Society for Clinical Pathology	United States	Diagnostic	Do not use sputum cytology to evaluate patients with peripheral lung lesions.	Test	Don't	No alternative	Unqualified	.
American Society for Clinical Pathology	United States	Diagnostic	Don't order an erythrocyte sedimentation rate (ESR) to look for inflammation in patients with undiagnosed conditions. Order a C-reactive protein (CRP) to detect acute phase inflammation.	Test	Don't	Alternative	Unqualified	.
American Society for Clinical Pathology	United States	Diagnostic	Don't order multiple tests in the initial evaluation of a patient with suspected thyroid disease. Order thyroid-stimulating hormone (TSH), and if abnormal, follow up with additional evaluation or treatment depending on the findings.	Test	Don't	Alternative	Unqualified	.
American Society for Clinical Pathology	United States	Diagnostic	Don't perform low-risk HPV testing.	Test	Don't	No alternative	Unqualified	.
American Society for Clinical Pathology	United States	Diagnostic	Don't perform population based screening for 25-OH-Vitamin D deficiency.	Test	Don't	No alternative	Unqualified	.
American Society for Clinical Pathology	United States	Diagnostic	Don't test for myoglobin or CK-MB in the diagnosis of acute myocardial infarction (AMI). Instead, use troponin I or T.	Test	Don't	Alternative	Unqualified	.
American Society for Clinical Pathology	United States	Diagnostic	Don't test vitamin K levels unless the patient has an abnormal international normalized ratio (INR) and does not respond to vitamin K therapy.	Test	Don't	No alternative	Unqualified	.
American Society for Clinical Pathology	United States	Diagnostic	Don't use bleeding time test to guide patient care.	Test	Don't	No alternative	Unqualified	.
American Society for Colposcopy and Cervical Pathology	United States	Diagnostic	Avoid treatment of CIN 1 in women under age 25.	Treatment	Don't	No alternative	Qualified	.	Income-generating	Members
American Society for Colposcopy and Cervical Pathology	United States	Diagnostic	Don't order screening tests for low-risk HPV types.	Test	Don't	No alternative	Unqualified	.
American Society for Colposcopy and Cervical Pathology	United States	Diagnostic	Don't perform annual cervical cytology (Pap test) or annual HPV screening of immunocompetent women with a history of negative screening.	Test	Don't	No alternative	Unqualified	.
American Society for Colposcopy and Cervical Pathology	United States	Diagnostic	Don't perform cervical cytology (Pap tests) or HPV screening in immunocompetent women under age 21.	Test	Don't	No alternative	Unqualified	.
American Society for Colposcopy and Cervical Pathology	United States	Diagnostic	Don't perform vaginal cytology (Pap test) or HPV screening in women who had hysterectomy (with removal of the cervix) for reasons other than high-grade cervical dysplasia (CIN 2/3) or cancer.	Test	Don't	No alternative	Unqualified	.
American Society for Metabolic and Bariatric Surgery	United States	Surgical	Avoid an open approach for primary bariatric surgical procedures.	Treatment	Don't	No alternative	Qualified	.	Income-generating	Members
American Society for Metabolic and Bariatric Surgery	United States	Surgical	Don't routinely remove the gallbladder unless clinically indicated.	Treatment	Don't	No alternative	Qualified	.	Income-generating	Members
American Society for Metabolic and Bariatric Surgery	United States	Surgical	Don't routinely use the intensive care unit for postoperative monitoring.	Treatment	Don't	No alternative	Qualified	.	Non-income-generating	Members
American Society for Metabolic and Bariatric Surgery	United States	Surgical	Avoid routine postoperative antibiotics.	Treatment	Don't	No alternative	Qualified	.	Non-income-generating	Members
American Society for Metabolic and Bariatric Surgery	United States	Surgical	Avoid routine use of invasive monitoring.	Test	Don't	No alternative	Qualified	.
American Society for Radiation Oncology	United States	Medical	Don't initiate whole breast radiotherapy as a part of breast conservation therapy in women age ≥ 50 with early stage invasive breast cancer without considering shorter treatment schedules.	Treatment	Don't	No alternative	Qualified	.	Income-generating	Members
American Society for Radiation Oncology	United States	Medical	Don't routinely add adjuvant whole brain radiation therapy to stereotactic radiosurgery for limited brain metastases.	Treatment	Don't	No alternative	Qualified	.	Income-generating	Members
American Society for Radiation Oncology	United States	Medical	Don't routinely offer radiation therapy for patients who have resected non-small-cell lung cancer (NSCLC) negative margins N0-1 disease.	Treatment	Don't	No alternative	Qualified	.	Income-generating	Members
American Society for Radiation Oncology	United States	Medical	Don't routinely recommend follow-up mammograms more often than annually for women who have had radiotherapy following breast conserving surgery.	Test	Don't	No alternative	Qualified	.
American Society for Radiation Oncology	United States	Medical	Don't routinely recommend proton beam therapy for prostate cancer outside of a prospective clinical trial or registry.	Treatment	Don't	No alternative	Qualified	.	Income-generating	Members
American Society for Radiation Oncology	United States	Medical	Don't routinely use extended fractionation schemes (>10 fractions) for palliation of bone metastases.	Treatment	Don't	No alternative	Qualified	.	Income-generating	Members
American Society for Radiation Oncology	United States	Medical	Don't routinely use intensity modulated radiotherapy (IMRT) to deliver whole breast radiotherapy as part of breast conservation therapy.	Treatment	Don't	No alternative	Qualified	.	Income-generating	Members
American Society for Radiation Oncology	United States	Medical	Don't initiate management of low-risk prostate cancer without discussing active surveillance.	Treatment	Don't	No alternative	Qualified	.	Income-generating	Members
American Society for Radiation Oncology	United States	Medical	Don't initiate non-curative radiation therapy without defining the goals of treatment with the patient and considering palliative care referral.	Treatment	Don't	No alternative	Unqualified	.	Income-generating	Members
American Society for Radiation Oncology	United States	Medical	Don't recommend radiation following hysterectomy for endometrial cancer patients with low-risk disease.	Treatment	Don't	No alternative	Unqualified	.	Income-generating	Members
American Society for Reproductive Medicine	United States	Medical	Don't routinely order thrombophilia testing on patients undergoing a routine infertility evaluation.	Test	Don't	No alternative	Qualified	.
American Society for Reproductive Medicine	United States	Medical	Don't prescribe testosterone or testosterone products to men contemplating/attempting to initiate pregnancy.	Treatment	Don't	No alternative	Unqualified	.	Non-income-generating	Members
American Society for Reproductive Medicine	United States	Medical	Don't obtain a karyotype as part of the initial evaluation for amenorrhea.	Test	Don't	No alternative	Unqualified	.
American Society for Reproductive Medicine	United States	Medical	Don't obtain follicle-stimulating hormone (FSH) levels in women in their 40s to identify the menopausal transition as a cause of irregular or abnormal menstrual bleeding.	Test	Don't	No alternative	Unqualified	.
American Society for Reproductive Medicine	United States	Medical	Don't perform a postcoital test (PCT) for the evaluation of infertility.	Test	Don't	No alternative	Unqualified	.
American Society for Reproductive Medicine	United States	Medical	Don't perform advanced sperm function testing, such as sperm penetration or hemizona assays, in the initial evaluation of the infertile couple.	Test	Don't	No alternative	Unqualified	.
American Society for Reproductive Medicine	United States	Medical	Don't perform endometrial biopsy in the routine evaluation of infertility.	Test	Don't	No alternative	Unqualified	.
American Society for Reproductive Medicine	United States	Medical	Don't perform immunological testing as part of the routine infertility evaluation.	Test	Don't	No alternative	Unqualified	.
American Society for Reproductive Medicine	United States	Medical	Don't perform prolactin testing as part of the routine infertility evaluation in women with regular menses.	Test	Don't	No alternative	Unqualified	.
American Society for Reproductive Medicine	United States	Medical	Don't perform routine diagnostic laparoscopy for the evaluation of unexplained infertility.	Test	Don't	No alternative	Unqualified	.
American Society of Anesthesiologists	United States	Surgical	Don't routinely administer colloid (dextrans, hydroxylethyl starches, albumin) for volume resuscitation without appropriate indications.	Treatment	Don't	No alternative	Qualified	.	Non-income-generating	Members
American Society of Anesthesiologists	United States	Surgical	Don't use pulmonary artery catheters (PACs) routinely for cardiac surgery in patients with a low risk of hemodynamic complications (especially with the concomitant use of alternative diagnostic tools (e.g., TEE).	Test	Don't	No alternative	Qualified	.
American Society of Anesthesiologists	United States	Surgical	Don't administer packed red blood cells (PRBCs) in a young healthy patient without ongoing blood loss and hemoglobin of ≥6 g/dL unless symptomatic or hemodynamically unstable.	Treatment	Don't	No alternative	Unqualified	.	Non-income-generating	Members
American Society of Anesthesiologists	United States	Surgical	Don't obtain baseline diagnostic cardiac testing (trans-thoracic/esophageal echocardiography – TTE/TEE) or cardiac stress testing in asymptomatic stable patients with known cardiac disease (e.g., CAD, valvular disease) undergoing low or moderate risk non-cardiac surgery.	Test	Don't	No alternative	Unqualified	.
American Society of Anesthesiologists	United States	Surgical	Don't obtain baseline laboratory studies in patients without significant systemic disease (ASA I or II) undergoing low-risk surgery – specifically complete blood count, basic or comprehensive metabolic panel, coagulation studies when blood loss (or fluid shifts) is/are expected to be minimal.	Test	Don't	No alternative	Unqualified	.
American Society of Anesthesiologists – Pain Medicine	United States	Other	Avoid irreversible interventions for non-cancer pain that carry significant costs and/or risks.	Treatment	Don't	No alternative	Qualified	.	Income-generating	Members
American Society of Anesthesiologists – Pain Medicine	United States	Other	Avoid imaging studies (MRI, CT or X-rays) for acute low back pain without specific indications.	Test	Don't	No alternative	Qualified	.
American Society of Anesthesiologists – Pain Medicine	United States	Other	Don't use intravenous sedation for diagnostic and therapeutic nerve blocks, or joint injections as a default practice.*	Treatment	Don't	No alternative	Unqualified	.	Non-income-generating	Members
American Society of Anesthesiologists – Pain Medicine	United States	Other	Don't prescribe opioid analgesics as first-line therapy to treat chronic non-cancer pain.	Treatment	Don't	No alternative	Unqualified	.	Non-income-generating	Members
American Society of Anesthesiologists – Pain Medicine	United States	Other	Don't prescribe opioid analgesics as long-term therapy to treat chronic non-cancer pain until the risks are considered and discussed with the patient.	Treatment	Don't	No alternative	Unqualified	.	Non-income-generating	Members
American Society of Breast Surgeons	United States	Surgical	Don't routinely excise all the lymph nodes beneath the arm in patients having lumpectomy for breast cancer.	Treatment	Don't	No alternative	Qualified	.	Income-generating	Members
American Society of Breast Surgeons	United States	Surgical	Don't routinely perform a double mastectomy in patients who have a single breast with cancer.	Treatment	Don't	No alternative	Qualified	.	Income-generating	Members
American Society of Breast Surgeons	United States	Surgical	Don't routinely re-operate on patients with invasive cancer if the cancer is close to the edge of the excised lumpectomy tissue.	Treatment	Don't	No alternative	Qualified	.	Income-generating	Members
American Society of Breast Surgeons	United States	Surgical	Don't routinely order breast MRI in new breast cancer patients.	Test	Don't	No alternative	Qualified	.
American Society of Breast Surgeons	United States	Surgical	Don't routinely order specialized tumor gene testing in all new breast cancer patients.	Test	Don't	No alternative	Qualified	.
American Society of Breast Surgeons - Benign Breast Disease	United States	Surgical	Don't routinely drain non-painful fluid-filled breast cysts.	Treatment	Don't	No alternative	Qualified	.	Income-generating	Members
American Society of Breast Surgeons - Benign Breast Disease	United States	Surgical	Don't routinely excise areas of psuedoangiomatous stromal hyperplasia (PASH) of the breast in patients who are not having symptoms from it.	Treatment	Don't	No alternative	Qualified	.	Income-generating	Members
American Society of Breast Surgeons - Benign Breast Disease	United States	Surgical	Don't routinely operate for a breast abscess without an initial attempt to percutaneously aspirate or drain it.	Treatment	Don't	No alternative	Qualified	.	Income-generating	Members
American Society of Breast Surgeons - Benign Breast Disease	United States	Surgical	Don't routinely surgically excise biopsy proven fibroadenomas that are smaller than 2 centimeters in size.	Treatment	Don't	No alternative	Qualified	.	Income-generating	Members
American Society of Breast Surgeons - Benign Breast Disease	United States	Surgical	Don't perform screening mammography in asymptomatic patients with normal exams who have less than 5-year life expectancy.	Test	Don't	No alternative	Unqualified	.
American Society of Clinical Oncology	United States	Medical	Avoid using PET or PET-CT scanning as part of routine follow-up care to monitor for a cancer recurrence in asymptomatic patients who have finished initial treatment to eliminate the cancer unless there is high-level evidence that such imaging will change the outcome.	Test	Don't	No alternative	Qualified	.
American Society of Clinical Oncology	United States	Medical	Don't use a targeted therapy intended for use against a specific genetic aberration unless a patient’s tumor cells have a specific biomarker that predicts an effective response to the targeted therapy.	Treatment	Don't	No alternative	Unqualified	.	Non-income-generating	Members
American Society of Clinical Oncology	United States	Medical	Don't use cancer-directed therapy for solid tumor patients with the following characteristics: low performance status (3 or 4), no benefit from prior evidence-based interventions, not eligible for a clinical trial, and no strong evidence supporting the clinical value of further anti-cancer treatment.	Treatment	Don't	No alternative	Unqualified	.	Non-income-generating	Members
American Society of Clinical Oncology	United States	Medical	Don't use combination chemotherapy (multiple drugs) instead of chemotherapy with one drug when treating an individual for metastatic breast cancer unless the patient needs a rapid response to relieve tumor-related symptoms.	Treatment	Don't	No alternative	Unqualified	.	Non-income-generating	Members
American Society of Clinical Oncology	United States	Medical	Don't use white cell stimulating factors for primary prevention of febrile neutropenia for patients with less than 20 percent risk for this complication.	Treatment	Don't	No alternative	Unqualified	.	Non-income-generating	Members
American Society of Clinical Oncology	United States	Medical	Don't give patients starting on a chemotherapy regimen that has a low or moderate risk of causing nausea and vomiting antiemetic drugs intended for use with a regiment that has a high risk of causing nausea and vomiting.	Treatment	Don't	No alternative	Unqualified	.	Non-income-generating	Members
American Society of Clinical Oncology	United States	Medical	Don't perform PET, CT, and radionuclide bone scans in the staging of early breast cancer at low risk for metastasis.	Test	Don't	No alternative	Unqualified	.
American Society of Clinical Oncology	United States	Medical	Don't perform PET, CT, and radionuclide bone scans in the staging of early prostate cancer at low risk for metastasis.	Test	Don't	No alternative	Unqualified	.
American Society of Clinical Oncology	United States	Medical	Don't perform PSA testing for prostate cancer screening in men with no symptoms of the disease when they are expected to live less than 10 years.	Test	Don't	No alternative	Unqualified	.
American Society of Clinical Oncology	United States	Medical	Don't perform surveillance testing (biomarkers) or imaging (PET, CT, and radionuclide bone scans) for asymptomatic individuals who have been treated for breast cancer with curative intent.	Test	Don't	No alternative	Unqualified	.
American Society of Echocardiography	United States	Diagnostic	Avoid echocardiograms for preoperative/perioperative assessment of patients with no history or symptoms of heart disease.	Test	Don't	No alternative	Qualified	.
American Society of Echocardiography	United States	Diagnostic	Avoid transesophageal echocardiography (TEE) to detect cardiac sources of embolization if a source has been identified and patient management will not change.	Test	Don't	No alternative	Qualified	.
American Society of Echocardiography	United States	Diagnostic	Avoid using stress echocardiograms on asymptomatic patients who meet “low risk” scoring criteria for coronary disease.	Test	Don't	No alternative	Qualified	.
American Society of Echocardiography	United States	Diagnostic	Don't order follow up or serial echocardiograms for surveillance after a finding of trace valvular regurgitation on an initial echocardiogram.	Test	Don't	No alternative	Unqualified	.
American Society of Echocardiography	United States	Diagnostic	Don't repeat echocardiograms in stable, asymptomatic patients with a murmur/click, where a previous exam revealed no significant pathology.	Test	Don't	No alternative	Unqualified	.
American Society of Health-System Pharmacists	United States	Allied Health, Nursing & Dentistry	Do not continue medications based solely on the medication history unless the history has been verified with the patient by a medication-use expert (e.g., a pharmacist) and the need for continued therapy has been established.	Treatment	Don't	No alternative	Unqualified	.	Non-income-generating	Non-members
American Society of Health-System Pharmacists	United States	Allied Health, Nursing & Dentistry	Do not initiate medications to treat symptoms, adverse events, or side effects without determining if an existing therapy or lack of adherence is the cause, and whether a dosage reduction, discontinuation of a medication, or another medication is warranted.	Treatment	Don't	No alternative	Unqualified	.	Non-income-generating	Non-members
American Society of Health-System Pharmacists	United States	Allied Health, Nursing & Dentistry	Do not prescribe medications for patients on five or more medications, or continue medications indefinitely, without a comprehensive review of their existing medications, including over-the-counter medications and dietary supplements, to determine whether any of the medications or supplements should or can be discontinued.	Treatment	Don't	No alternative	Unqualified	.	Non-income-generating	Non-members
American Society of Health-System Pharmacists	United States	Allied Health, Nursing & Dentistry	Do not prescribe patients medications at discharge that they were on prior to admission without verifying that these medications are still needed and that the discharge medications will not result in duplication, drug interactions, or adverse events.	Treatment	Don't	No alternative	Unqualified	.	Non-income-generating	Non-members
American Society of Health-System Pharmacists	United States	Allied Health, Nursing & Dentistry	Do not prescribe or administer oral liquid medications using teaspoon or tablespoon for measurement; use only milliliters (mL) when measuring with an approved dosing device (e.g., medication cup or oral syringe).	Treatment	Don't	No alternative	Unqualified	.	Non-income-generating	Non-members
American Society of Hematology	United States	Diagnostic	Don't routinely transfuse patients with sickle cell disease (SCD) for chronic anemia or uncomplicated pain crisis without an appropriate clinical indication.	Treatment	Don't	No alternative	Qualified	.	Non-income-generating	Members
American Society of Hematology	United States	Diagnostic	Don't use inferior vena cava (IVC) filters routinely in patients with acute VTE.	Treatment	Don't	No alternative	Qualified	.	Income-generating	Non-members
American Society of Hematology	United States	Diagnostic	Limit surveillance computed tomography (CT) scans in asymptomatic patients following curative-intent treatment for aggressive lymphoma.	Test	Don't	No alternative	Qualified	.
American Society of Hematology	United States	Diagnostic	Don't test or treat for suspected heparin-induced thrombocytopenia (HIT) in patients with a low pre-test probability of HIT.	Test & Treatment	Don't	No alternative	Unqualified	.	Non-income-generating	Members
American Society of Hematology	United States	Diagnostic	Don't treat patients with immune thrombocytopenic purpura (ITP) in the absence of bleeding or a very low platelet count.	Treatment	Don't	No alternative	Unqualified	.	Non-income-generating	Members
American Society of Hematology	United States	Diagnostic	Don't treat with an anticoagulant for more than three months in a patient with a first venous thromboembolism (VTE) occurring in the setting of a major transient risk factor.	Treatment	Don't	No alternative	Unqualified	.	Non-income-generating	Members
American Society of Hematology	United States	Diagnostic	Don't administer plasma or prothrombin complex concentrates for non-emergent reversal of vitamin K antagonists (i.e. outside of the setting of major bleeding, intracranial hemorrhage or anticipated emergent surgery).	Treatment	Don't	No alternative	Unqualified	.	Non-income-generating	Members
American Society of Hematology	United States	Diagnostic	Don't transfuse more than the minimum number of red blood cell (RBC) units necessary to relieve symptoms of anemia or to return a patient to a safe hemoglobin range (7 to 8 g/dL in stable, non-cardiac in-patients).	Treatment	Don't	No alternative	Unqualified	.	Non-income-generating	Members
American Society of Hematology	United States	Diagnostic	Don't perform baseline or routine surveillance computed tomography (CT) scans in patients with asymptomatic, early-stage chronic lymphocytic leukemia (CLL).	Test	Don't	No alternative	Unqualified	.
American Society of Hematology	United States	Diagnostic	Don't test for thrombophilia in adult patients with venous thromboembolism (VTE) occurring in the setting of major transient risk factors (surgery, trauma or prolonged immobility).	Test	Don't	No alternative	Unqualified	.
American Society of Nephrology	United States	Medical	Avoid nonsteroidal anti-inflammatory drugs (NSAIDS) in individuals with hypertension or heart failure or CKD of all causes, including diabetes.	Treatment	Don't	No alternative	Qualified	.	Non-income-generating	Members
American Society of Nephrology	United States	Medical	Don't perform routine cancer screening for dialysis patients with limited life expectancies without signs or symptoms.	Test	Don't	No alternative	Qualified	.
American Society of Nephrology	United States	Medical	Don't administer erythropoiesis-stimulating agents (ESAs) to chronic kidney disease (CKD) patients with hemoglobin levels greater than or equal to 10 g/dL without symptoms of anemia.	Treatment	Don't	No alternative	Unqualified	.	Non-income-generating	Members
American Society of Nephrology	United States	Medical	Don't initiate chronic dialysis without ensuring a shared decision-making process between patients, their families, and their physicians.	Treatment	Don't	No alternative	Unqualified	.	Non-income-generating	Members
American Society of Nephrology	United States	Medical	Don't place peripherally inserted central catheters (PICC) in stage III-V CKD patients without consulting nephrology.	Treatment	Don't	No alternative	Unqualified	.	Non-income-generating	Members
American Society of Nuclear Cardiology	United States	Diagnostic	Use methods to reduce radiation exposure in cardiac imaging, whenever possible, including not performing such tests when limited benefits are likely.	Test	Don't	No alternative	Qualified	.
American Society of Nuclear Cardiology	United States	Diagnostic	Don't perform cardiac imaging as a pre-operative assessment in patients scheduled to undergo low- or intermediate- risk non-cardiac surgery.	Test	Don't	No alternative	Unqualified	.
American Society of Nuclear Cardiology	United States	Diagnostic	Don't perform cardiac imaging for patients who are at low risk.	Test	Don't	No alternative	Unqualified	.
American Society of Nuclear Cardiology	United States	Diagnostic	Don't perform radionuclide imaging as part of routine follow-up in asymptomatic patients.	Test	Don't	No alternative	Unqualified	.
American Society of Nuclear Cardiology	United States	Diagnostic	Don't perform stress cardiac imaging or coronary angiography in patients without cardiac symptoms unless high-risk markers are present.	Test	Don't	No alternative	Unqualified	.
American Urogynecologic Society	United States	Surgical	Avoid using a fluoroquinolone antibiotic for the first-line treatment of uncomplicated urinary tract infections (UTIs) in women.	Treatment	Don't	No alternative	Qualified	.	Non-income-generating	Members
American Urogynecologic Society	United States	Surgical	Avoid removing ovaries at hysterectomy in pre-menopausal women with normal cancer risk.	Treatment	Don't	No alternative	Qualified	.	Income-generating	Members
American Urogynecologic Society	United States	Surgical	Avoid using synthetic or biologic grafts in primary rectocele repairs.	Treatment	Don't	No alternative	Qualified	.	Income-generating	Members
American Urogynecologic Society	United States	Surgical	Don't exclude pessaries as a treatment option for pelvic organ prolapse.	Treatment	Do	N/A	Qualified	.
American Urogynecologic Society	United States	Surgical	Don't perform cystoscopy, urodynamics or diagnostic renal and bladder ultrasound in the initial work-up of an uncomplicated overactive bladder (OAB) patient.	Test	Don't	No alternative	Unqualified	.
American Urological Association	United States	Surgical	Don't treat an elevated PSA with antibiotics for patients not experiencing other symptoms.	Treatment	Don't	No alternative	Qualified	.	Non-income-generating	Members
American Urological Association	United States	Surgical	A routine bone scan is unnecessary in men with low-risk prostate cancer.	Test	Don't	No alternative	Qualified	.
American Urological Association	United States	Surgical	Don't routinely perform ultrasound on boys with cryptorchidism.	Test	Don't	No alternative	Qualified	.
American Urological Association	United States	Surgical	Don't routinely use computed tomography (CT) to screen pediatric patients with suspected nephrolithiasis.	Test	Don't	No alternative	Qualified	.
American Urological Association	United States	Surgical	Don't treat low-risk clinically localized prostate cancer (e.g., Gleason score is less than 7, PSA less than 10.0 ng/mL, and tumor stage T2 or less) without discussing active surveillance as part of the shared decision-making process.	Treatment	Don't	No alternative	Unqualified	.	Income-generating	Members
American Urological Association	United States	Surgical	Don't continue opioid analgesia beyond the immediate postoperative period; prescribe the lowest effective dose and number of doses required to address the expected pain.	Treatment	Don't	No alternative	Unqualified	.	Non-income-generating	Members
American Urological Association	United States	Surgical	Don't prescribe antimicrobials to patients using indwelling or intermittent catheterization of the bladder unless there are signs and symptoms of urinary tract infection.	Treatment	Don't	No alternative	Unqualified	.	Non-income-generating	Members
American Urological Association	United States	Surgical	Don't prescribe testosterone to men with erectile dysfunction who have normal testosterone levels.	Treatment	Don't	No alternative	Unqualified	.	Non-income-generating	Members
American Urological Association	United States	Surgical	Don't treat uncomplicated cystitis in women with fluoroquinolones if other oral antibiotic treatment options exist.	Treatment	Don't	No alternative	Unqualified	.	Non-income-generating	Members
American Urological Association	United States	Surgical	Don't remove synthetic vaginal mesh in asymptomatic patients.	Treatment	Don't	No alternative	Unqualified	.	Income-generating	Members
American Urological Association	United States	Surgical	Don't diagnose microhematuria solely on the results of a urine dipstick (macroscopic urinalysis).	Test	Don't	No alternative	Unqualified	.
American Urological Association	United States	Surgical	Don't obtain computed tomography scan of the pelvis for asymptomatic men with low-risk clinically localized prostate cancer.	Test	Don't	No alternative	Unqualified	.
American Urological Association	United States	Surgical	Don't obtain urine cytology or urine markers as a part of the routine evaluation of the asymptomatic patient with microhematuria.	Test	Don't	No alternative	Unqualified	.
American Urological Association	United States	Surgical	Don't order creatinine or upper-tract imaging for patients with benign prostatic hyperplasia (BPH).	Test	Don't	No alternative	Unqualified	.
American Urological Association	United States	Surgical	Offer PSA screening for detecting prostate cancer only after engaging in shared decision making.	Test	Do	N/A	Unqualified	.
Commission on Cancer	United States	Surgical	Don't perform major abdominal surgery or thoracic surgery without a pathway or standard protocol for postoperative pain control and pneumonia prevention.	Treatment	Do	N/A	Qualified	.
Commission on Cancer	United States	Surgical	Don't use surgery as the initial treatment without considering pre-surgical (neoadjuvant) systemic and/or radiation for cancer types and stage where it is effective at improving local cancer control, quality of life or survival.	Treatment	Do	N/A	Qualified	.
Commission on Cancer	United States	Surgical	Don't initiate cancer treatment without defining the extent of the cancer (through clinical staging) and discussing with the patient the intent of treatment.	Treatment	Do	N/A	Qualified	.
Commission on Cancer	United States	Surgical	Don't perform surgery to remove a breast lump for suspicious findings unless needle biopsy cannot be done.	Treatment	Don't	No alternative	Unqualified	.	Income-generating	Members
Commission on Cancer	United States	Surgical	Don't initiate surveillance testing after cancer treatment without providing the patient a survivorship care plan.	Test	Do	N/A	Unqualified	.
Critical Care Societies Collaborative – Critical Care	United States	Medical	Don't continue life support for patients at high risk for death or severely impaired functional recovery without offering patients and their families the alternative of care focused entirely on comfort.	Treatment	Do	N/A	Qualified	Multidisciplinary society
Critical Care Societies Collaborative – Critical Care	United States	Medical	Don't deeply sedate mechanically ventilated patients without a specific indication and without daily attempts to lighten sedation.	Treatment	Don't	No alternative	Qualified	Multidisciplinary society
Critical Care Societies Collaborative – Critical Care	United States	Medical	Don't order diagnostic tests at regular intervals (such as every day), but rather in response to specific clinical questions.	Test	Don't	No alternative	Unqualified	Multidisciplinary society
Critical Care Societies Collaborative – Critical Care	United States	Medical	Don't transfuse red blood cells in hemodynamically stable, non-bleeding ICU patients with a hemoglobin concentration greater than 7 g/dL.	Treatment	Don't	No alternative	Unqualified	Multidisciplinary society
Critical Care Societies Collaborative – Critical Care	United States	Medical	Don't use parenteral nutrition in adequately nourished critically ill patients within the first seven days of an ICU stay.	Treatment	Don't	No alternative	Unqualified	Multidisciplinary society
Endocrine Society	United States	Medical	Avoid routine multiple daily self-glucose monitoring in adults with stable type 2 diabetes on agents that do not cause hypoglycemia.	Test	Don't	No alternative	Qualified	.
Endocrine Society	United States	Medical	Don't order a total or free T3 level when assessing levothyroxine (T4) dose in hypothyroid patients.	Test	Don't	No alternative	Qualified	.
Endocrine Society	United States	Medical	Don't routinely measure 1,25-dihydroxyvitamin D unless the patient has hypercalcemia or decreased kidney function.	Test	Don't	No alternative	Qualified	.
Endocrine Society	United States	Medical	Don't routinely order a thyroid ultrasound in patients with abnormal thyroid function tests if there is no palpable abnormality of the thyroid gland.	Test	Don't	No alternative	Qualified	.
Endocrine Society	United States	Medical	Don't prescribe testosterone therapy unless there is biochemical evidence of testosterone deficiency.	Treatment	Don't	No alternative	Unqualified	.	Non-income-generating	Members
Heart Rhythm Society	United States	Diagnostic	Don't implant an ICD for the primary prevention of sudden cardiac death in patients unlikely to survive at least one year due to non-cardiac comorbidity.	Treatment	Don't	No alternative	Unqualified	.	Income-generating	Members
Heart Rhythm Society	United States	Diagnostic	Don't ablate the atrioventricular node in patients with atrial fibrillation when both symptoms and heart rate are acceptable controlled by well-tolerated medical therapy.	Treatment	Don't	No alternative	Unqualified	.	Income-generating	Members
Heart Rhythm Society	United States	Diagnostic	Don't implant in implantable cardioverter-defibrillator (ICD) for the primary prevention of sudden cardiac death in patients with New York Heart Association (NYHA) Functional Class IV who are not candidates for either cardiac transplantation, a left ventricular assist device as destination therapy or cardiac resynchronization therapy (CRT).	Treatment	Don't	No alternative	Unqualified	.	Income-generating	Members
Heart Rhythm Society	United States	Diagnostic	Don't implant pacemakers for asymptomatic sinus bradycardia in the absence of other indications for pacing.	Treatment	Don't	No alternative	Unqualified	.	Income-generating	Members
Heart Rhythm Society	United States	Diagnostic	Don't use Vaughan-Williams Class Ic antiarrhythmic drugs as a first-line agent for the maintenance of sinus rhythm in patients with ischemic heart disease who have experienced prior myocardial infarction.	Treatment	Don't	No alternative	Unqualified	.	Non-income-generating	Members
HIV Medicine Association	United States	Medical	Avoid quarterly viral load testing of patients who have durable viral suppression, unless clinically indicated.	Test	Don't	No alternative	Qualified	.
HIV Medicine Association	United States	Medical	Avoid unnecessary CD4 tests.	Test	Don't	No alternative	Qualified	.
HIV Medicine Association	United States	Medical	Don't routinely order testing for glucose-6-phosphate dehydrogenase (G6PD) deficiency for patients who are not predisposed due to race/ethnicity.	Test	Don't	No alternative	Qualified	.
HIV Medicine Association	United States	Medical	Don't routinely test for CMV IgG in HIV-infected patients who have a high likelihood of being infected with CMV.	Test	Don't	No alternative	Qualified	.
HIV Medicine Association	United States	Medical	Don't order complex lymphocyte panels when ordering CD4 counts.	Test	Don't	No alternative	Unqualified	.
Infectious Diseases Society of America	United States	Medical	Avoid prescribing antibiotics for upper respiratory infections.	Treatment	Don't	No alternative	Qualified	.	Non-income-generating	Members
Infectious Diseases Society of America	United States	Medical	Avoid prophylactic antibiotics for the treatment of mitral valve prolapse.	Treatment	Don't	No alternative	Qualified	.	Non-income-generating	Members
Infectious Diseases Society of America	United States	Medical	Avoid testing for a Clostridium difficile infection in the absence of diarrhea.	Test	Don't	No alternative	Qualified	.
Infectious Diseases Society of America	United States	Medical	Don't treat asymptomatic bacteruria with antibiotics.	Treatment	Don't	No alternative	Unqualified	.	Non-income-generating	Members
Infectious Diseases Society of America	United States	Medical	Don't use antibiotic therapy for stasis dermatitis of lower extremities.	Treatment	Don't	No alternative	Unqualified	.	Non-income-generating	Members
North American Spine Society	United States	Surgical	Don't perform elective spinal injections without imaging guidance, unless contraindicated.	Treatment	Do	N/A	Qualified	Multidisciplinary society
North American Spine Society	United States	Surgical	Don't recommend advanced imaging (e.g., MRI) of the spine within the first six weeks in patients with non-specific acute low back pain in the absence of red flags.	Test	Don't	No alternative	Unqualified	Multidisciplinary society
North American Spine Society	United States	Surgical	Don't recommend bed rest for more than 48 hours when treating low back pain.	Treatment	Don't	No alternative	Unqualified	Multidisciplinary society
North American Spine Society	United States	Surgical	Don't use Bone Morphogenetic Protein (rhBMP) for routine anterior cervical spine fusion surgery.	Treatment	Don't	No alternative	Unqualified	Multidisciplinary society
North American Spine Society	United States	Surgical	Don't use electromyography (EMG) and nerve conduction studies (NCS) to determine the cause of axial lumbar, thoracic or cervical spine pain.	Test	Don't	No alternative	Unqualified	Multidisciplinary society
Society for Cardiovascular Angiography and Interventions	United States	Medical	Avoid PCI in stable, asymptomatic patients with normal or only mildly abnormal adequate stress test results.	Treatment	Don't	No alternative	Qualified	.	Income-generating	Members
Society for Cardiovascular Angiography and Interventions	United States	Medical	Avoid coronary angiography for risk assessment in patients with stable ischemic heart disease (SIHD) who are unwilling to undergo revascularization or who are not candidates for revascularization based on comorbidities or individual preferences.	Test	Don't	No alternative	Qualified	.
Society for Cardiovascular Angiography and Interventions	United States	Medical	Avoid coronary angiography in post-coronary artery bypass graft (CABG) and post-PCI patients who are asymptomatic, or who have normal or mildly abnormal stress tests and stable symptoms not limiting quality of life.	Test	Don't	No alternative	Qualified	.
Society for Cardiovascular Angiography and Interventions	United States	Medical	Avoid coronary angiography to assess risk in asymptomatic patients with no evidence of ischemia or other abnormalities on adequate non-invasive testing.	Test	Don't	No alternative	Qualified	.
Society for Cardiovascular Angiography and Interventions	United States	Medical	Avoid performing routine stress testing after percutaneous coronary intervention (PCI) without specific clinical indications.	Test	Don't	No alternative	Qualified	.
Society for Cardiovascular Magnetic Resonance	United States	Diagnostic	Don't perform coronary CMR in symptomatic patients with a history of coronary stents.	Test	Don't	No alternative	Unqualified	.
Society for Cardiovascular Magnetic Resonance	United States	Diagnostic	Don't perform coronary CMR in the initial evaluation of asymptomatic patients.	Test	Don't	No alternative	Unqualified	.
Society for Cardiovascular Magnetic Resonance	United States	Diagnostic	Don't perform stress cardiovascular magnetic resonance (CMR) in the initial evaluation of chest pain patients with low pretest probability of coronary artery disease.	Test	Don't	No alternative	Unqualified	.
Society for Cardiovascular Magnetic Resonance	United States	Diagnostic	Don't perform stress CMR as a pre-operative assessment in patients scheduled to undergo low-risk, non-cardiac surgery.	Test	Don't	No alternative	Unqualified	.
Society for Cardiovascular Magnetic Resonance	United States	Diagnostic	Don't perform stress CMR in patients with acute chest pain and high probability of coronary artery disease.	Test	Don't	No alternative	Unqualified	.
Society for Healthcare Epidemiology of America	United States	Other	Avoid invasive devices (including central venous catheters, endotracheal tubes and urinary catheters) and, if required, use no longer than necessary. They pose a major risk for infections.	Treatment	Don't	No alternative	Qualified	Not linked to health service delivery
Society for Healthcare Epidemiology of America	United States	Other	Don't continue antibiotics beyond 72 hours in hospitalized patients unless patient has clear evidence of infection.	Treatment	Don't	No alternative	Unqualified	Not linked to health service delivery
Society for Healthcare Epidemiology of America	United States	Other	Don't continue surgical prophylactic antibiotics after the patient has left the operating room.	Treatment	Don't	No alternative	Unqualified	Not linked to health service delivery
Society for Healthcare Epidemiology of America	United States	Other	Don't perform urinalysis, urine culture, blood culture or C. difficile testing unless patients have signs or symptoms of infection. Tests can be falsely positive leading to over diagnosis and overtreatment.	Test	Don't	No alternative	Unqualified	Not linked to health service delivery
Society for Healthcare Epidemiology of America	United States	Other	Don't use antibiotics in patients with recent C. difficile without convincing evidence of need. Antibiotics pose a high risk of C. difficile recurrence.	Treatment	Don't	No alternative	Unqualified	Not linked to health service delivery
Society for Maternal-Fetal Medicine	United States	Medical	Don't offer noninvasive prenatal testing (NIPT) to low-risk patients or make irreversible decisions based on the results of this screening test.	Test & Treatment	Don't	No alternative	Qualified	.	Non-income-generating	Members
Society for Maternal-Fetal Medicine	United States	Medical	Don't place a cerclage in women with short cervix who are pregnant with twins.	Treatment	Don't	No alternative	Unqualified	.	Income-generating	Members
Society for Maternal-Fetal Medicine	United States	Medical	Don't use progestogens for preterm birth prevention in uncomplicated multifetal gestations.	Treatment	Don't	No alternative	Unqualified	.	Non-income-generating	Members
Society for Maternal-Fetal Medicine	United States	Medical	Don't place women, even those at high-risk, on activity restriction to prevent preterm birth.	Treatment	Don't	No alternative	Unqualified	.	Non-income-generating	Members
Society for Maternal-Fetal Medicine	United States	Medical	Don't do an inherited thrombophilia evaluation for women with histories of pregnancy loss, intrauterine growth restriction (IUGR), preeclampsia and abruption.	Test	Don't	No alternative	Unqualified	.
Society for Maternal-Fetal Medicine	United States	Medical	Don't order serum aneuploidy screening after cfDNA aneuploidy screening has already been performed.	Test	Don't	No alternative	Unqualified	.
Society for Maternal-Fetal Medicine	United States	Medical	Don't perform antenatal testing on women with the diagnosis of gestational diabetes who are well controlled by diet alone and without other indications for testing.	Test	Don't	No alternative	Unqualified	.
Society for Maternal-Fetal Medicine	United States	Medical	Don't perform maternal serologic studies for cytomegalovirus and toxoplasma as part of routine prenatal laboratory studies.	Test	Don't	No alternative	Unqualified	.
Society for Maternal-Fetal Medicine	United States	Medical	Don't perform routine cervical length screening for preterm birth risk assessment in asymptomatic women before 16 weeks of gestation or beyond 24 weeks of gestation.	Test	Don't	No alternative	Unqualified	.
Society for Maternal-Fetal Medicine	United States	Medical	Don't screen for intrauterine growth restriction (IUGR) with Doppler blood flow studies.	Test	Don't	No alternative	Unqualified	.
Society for Vascular Medicine	United States	Medical	Refrain from percutaneous or surgical revascularization of peripheral artery stenosis in patients without claudication or critical limb ischemia.	Treatment	Don't	No alternative	Qualified	.	Income-generating	Members
Society for Vascular Medicine	United States	Medical	Avoid cardiovascular testing for patients undergoing low-risk surgery.	Test	Don't	No alternative	Qualified	.
Society for Vascular Medicine	United States	Medical	Don't do work up for clotting disorder (order hypercoagulable testing) for patients who develop first episode of deep vein thrombosis (DVT) in the setting of a known cause.	Test	Don't	No alternative	Unqualified	.
Society for Vascular Medicine	United States	Medical	Don't reimage DVT in the absence of a clinical change.	Test	Don't	No alternative	Unqualified	.
Society for Vascular Medicine	United States	Medical	Don't screen for renal artery stenosis in patients without resistant hypertension and with normal renal function, even if known atherosclerosis is present.	Test	Don't	No alternative	Unqualified	.
Society for Vascular Surgery	United States	Surgical	Don't use interventions (including surgical bypass, angiogram, angioplasty or stent) as a first line of treatment for most patients with intermittent claudication.	Treatment	Don't	No alternative	Qualified	.	Income-generating	Members
Society for Vascular Surgery	United States	Surgical	Avoid routine ultrasound and fistulogram evaluations of well-functioning dialysis accesses.	Test	Don't	No alternative	Qualified	.
Society for Vascular Surgery	United States	Surgical	Avoid routine venous ultrasound tests for patients with asymptomatic telangiectasia.	Test	Don't	No alternative	Qualified	.
Society for Vascular Surgery	United States	Surgical	Avoid use of ultrasound for routine surveillance of carotid arteries in the asymptomatic healthy population.	Test	Don't	No alternative	Qualified	.
Society for Vascular Surgery	United States	Surgical	Don't use IVC filters as primary prevention of pulmonary emboli in the absence of an extremity clot or prior pulmonary embolus.	Treatment	Don't	No alternative	Unqualified	.	Income-generating	Members
Society of Cardiovascular Computed Tomography	United States	Diagnostic	Don't routinely order coronary computed tomography angiography for screening asymptomatic individuals.	Test	Don't	No alternative	Qualified	.
Society of Cardiovascular Computed Tomography	United States	Diagnostic	Don't order coronary artery calcium scoring for preoperative evaluation for any surgery, irrespective of patient risk.	Test	Don't	No alternative	Unqualified	.
Society of Cardiovascular Computed Tomography	United States	Diagnostic	Don't order coronary artery calcium scoring for screening purposes on low risk asymptomatic individuals except for those with a family history of premature coronary artery disease.	Test	Don't	No alternative	Unqualified	.
Society of Cardiovascular Computed Tomography	United States	Diagnostic	Don't use coronary artery calcium scoring for patients with known coronary artery disease (including stents and bypass grafts).	Test	Don't	No alternative	Unqualified	.
Society of Cardiovascular Computed Tomography	United States	Diagnostic	Don't use coronary computed tomography angiography in high risk* emergency department patients presenting with acute chest pain.	Test	Don't	No alternative	Unqualified	.
Society of General Internal Medicine	United States	Medical	For asymptomatic adults without a chronic medical condition, mental health problem, or other health concern, Don't routinely perform annual general health checks that include a comprehensive physical examination and lab testing. Adults should talk with a trusted doctor about how often they should be seen to maintain an effective doctor-patient relationship, attend to preventive care, and facilita…	Test	Don't	Alternative	Qualified	.
Society of General Internal Medicine	United States	Medical	Don't place, or leave in place, peripherally inserted central catheters for patient or provider convenience.	Treatment	Don't	No alternative	Unqualified	.	Non-income-generating	Members
Society of General Internal Medicine	United States	Medical	Don't perform routine pre-operative testing before low-risk surgical procedures.	Test	Don't	No alternative	Unqualified	.
Society of General Internal Medicine	United States	Medical	Don't recommend cancer screening in adults with life expectancy of less than 10 years.	Test	Don't	No alternative	Unqualified	.
Society of General Internal Medicine	United States	Medical	Don't recommend daily home finger glucose testing in patients with Type 2 diabetes mellitus not using insulin.	Test	Don't	No alternative	Unqualified	.
Society of Gynecologic Oncology	United States	Medical	Avoid routine imaging for cancer surveillance in women with gynecologic cancer, specifically ovarian, endometrial, cervical, vulvar and vaginal cancer.	Test	Don't	No alternative	Qualified	.
Society of Gynecologic Oncology	United States	Medical	Don't delay basic level palliative care for women with advanced or relapsed gynecologic cancer, and when appropriate, refer to specialty level palliative medicine.	Treatment	Do	N/A	Qualified	.
Society of Gynecologic Oncology	United States	Medical	Don't perform colposcopy in patients treated for cervical cancer with Pap tests of low-grade squamous intraepithelial lesion (LGSIL) or less.	Test	Don't	No alternative	Unqualified	.
Society of Gynecologic Oncology	United States	Medical	Don't perform Pap tests for surveillance of women with a history of endometrial cancer.	Test	Don't	No alternative	Unqualified	.
Society of Gynecologic Oncology	United States	Medical	Don't screen low risk women with CA-125 or ultrasound for ovarian cancer.	Test	Don't	No alternative	Unqualified	.
Society of Hospital Medicine – Adult Hospital Medicine	United States	Medical	Avoid transfusions of red blood cells for arbitrary hemoglobin or hematocrit thresholds and in the absence of symptoms of active coronary disease, heart failure or stroke.	Treatment	Don't	No alternative	Qualified	.	Non-income-generating	Members
Society of Hospital Medicine – Adult Hospital Medicine	United States	Medical	Don't prescribe medications for stress ulcer prophylaxis to medical inpatients unless at high risk for GI complications.	Treatment	Don't	No alternative	Unqualified	.	Non-income-generating	Members
Society of Hospital Medicine – Adult Hospital Medicine	United States	Medical	Don't place, or leave in place, urinary catheters for incontinence or convenience or monitoring of output for non-critically ill patients (acceptable indications: critical illness, obstruction, hospice, perioperatively for <2 days for urologic procedures; use weights instead to monitor diuresis).	Treatment	Don't	No alternative	Unqualified	.	Non-income-generating	Members
Society of Hospital Medicine – Adult Hospital Medicine	United States	Medical	Don't perform repetitive CBC and chemistry testing in the face of clinical and lab stability.	Test	Don't	No alternative	Unqualified	.
Society of Hospital Medicine – Adult Hospital Medicine	United States	Medical	Don't order continuous telemetry monitoring outside of the ICU without using a protocol that governs continuation.	Test	Do	N/A	Unqualified	.
Society of Hospital Medicine – Pediatric Hospital Medicine	United States	Medical	Don't routinely use bronchodilators in children with bronchiolitis.	Treatment	Don't	No alternative	Qualified	.	Non-income-generating	Members
Society of Hospital Medicine – Pediatric Hospital Medicine	United States	Medical	Don't treat gastroesophageal reflux in infants routinely with acid suppression therapy.	Treatment	Don't	No alternative	Qualified	.	Non-income-generating	Members
Society of Hospital Medicine – Pediatric Hospital Medicine	United States	Medical	Don't use continuous pulse oximetry routinely in children with acute respiratory illness unless they are on supplemental oxygen.	Test	Don't	No alternative	Qualified	.
Society of Hospital Medicine – Pediatric Hospital Medicine	United States	Medical	Don't use systemic corticosteroids in children under 2 years of age with an uncomplicated lower respiratory tract infection.	Treatment	Don't	No alternative	Unqualified	.	Non-income-generating	Members
Society of Hospital Medicine – Pediatric Hospital Medicine	United States	Medical	Don't order chest radiographs in children with uncomplicated asthma or bronchiolitis.	Test	Don't	No alternative	Unqualified	.
Society of Nuclear Medicine and Molecular Imaging	United States	Diagnostic	Avoid using a computed tomography angiogram to diagnose pulmonary embolism in young women with a normal chest radiograph; consider a radionuclide lung study (“V/Q study”) instead.	Test	Don't	Alternative	Qualified	.
Society of Nuclear Medicine and Molecular Imaging	United States	Diagnostic	Don't perform routine annual stress testing after coronary artery revascularization.	Test	Don't	No alternative	Unqualified	.
Society of Nuclear Medicine and Molecular Imaging	United States	Diagnostic	Don't use nuclear medicine thyroid scans to evaluate thyroid nodules in patients with normal thyroid gland function.	Test	Don't	No alternative	Unqualified	.
Society of Nuclear Medicine and Molecular Imaging	United States	Diagnostic	Don't use PET imaging in the evaluation of patients with dementia unless the patient has been assessed by a specialist in this field.	Test	Don't	No alternative	Unqualified	.
Society of Nuclear Medicine and Molecular Imaging	United States	Diagnostic	Don't use PET/CT for cancer screening in healthy individuals.	Test	Don't	No alternative	Unqualified	.
Society of Surgical Oncology	United States	Surgical	Don't routinely order imaging studies for staging purposes on patients newly diagnosed with localized primary cutaneous melanoma unless there is suspicion for metastatic disease based on history and physical exam.	Test	Don't	No alternative	Qualified	.
Society of Surgical Oncology	United States	Surgical	Don't routinely use breast MRI for breast cancer screening in average risk women.	Test	Don't	No alternative	Qualified	.
Society of Surgical Oncology	United States	Surgical	Don't routinely use sentinel node biopsy in clinically node negative women ≥70 years of age with hormone receptor positive invasive breast cancer.	Test	Don't	No alternative	Qualified	.
Society of Surgical Oncology	United States	Surgical	Don't obtain routine blood work (e.g., CBC, liver function tests) other than a CEA level during surveillance for colorectal cancer.	Test	Don't	No alternative	Unqualified	.
Society of Surgical Oncology	United States	Surgical	Don't perform routine PET-CT in the initial staging of localized colon or rectal cancer or as part of routine surveillance for patients who have been curatively treated for colon or rectal cancer.	Test	Don't	No alternative	Unqualified	.
The Society of Thoracic Surgeons	United States	Surgical	Patients with suspected or biopsy proven Stage I NSCLC do not require brain imaging prior to definitive care in the absence of neurologic symptoms.	Test	Don't	No alternative	Qualified	.
The Society of Thoracic Surgeons	United States	Surgical	Prior to cardiac surgery, there is no need for pulmonary function testing in the absence of respiratory symptoms.	Test	Don't	No alternative	Qualified	.
The Society of Thoracic Surgeons	United States	Surgical	Don't initiate routine evaluation of carotid artery disease prior to cardiac surgery in the absence of symptoms or other high-risk criteria.	Test	Don't	No alternative	Unqualified	.
The Society of Thoracic Surgeons	United States	Surgical	Don't perform a routine pre-discharge echocardiogram after cardiac valve replacement surgery.	Test	Don't	No alternative	Unqualified	.
The Society of Thoracic Surgeons	United States	Surgical	Patients who have no cardiac history and good functional status do not require preoperative stress testing prior to non-cardiac thoracic surgery.	Test	Don't	No alternative	Unqualified	.
